# Supplementary material for: DMSA-Net: a deformable multiscale adaptive classroom behavior recognition network
Source: PeerJ Comput Sci. 2025 Apr 30;11:e2876. doi: 10.7717/peerj-cs.2876 (PMC12192764; doi:10.7717/peerj-cs.2876)
Supplement: Supplemental Information 1 [file peerj-cs-11-2876-s001.zip]

Archive with 419 entries (355 files):
- ultralytics/
- ultralytics/__init__.py
- ultralytics/assets/
- ultralytics/assets/bus.jpg
- ultralytics/assets/zidane.jpg
- ultralytics/cfg/
- ultralytics/cfg/__init__.py
- ultralytics/cfg/__pycache__/
- ultralytics/cfg/__pycache__/__init__.cpython-39.pyc
- ultralytics/cfg/datasets/
- ultralytics/cfg/datasets/Argoverse.yaml
- ultralytics/cfg/datasets/DOTAv1.5.yaml
- ultralytics/cfg/datasets/DOTAv1.yaml
- ultralytics/cfg/datasets/GlobalWheat2020.yaml
- ultralytics/cfg/datasets/ImageNet.yaml
- ultralytics/cfg/datasets/Objects365.yaml
- ultralytics/cfg/datasets/SKU-110K.yaml
- ultralytics/cfg/datasets/VOC.yaml
- ultralytics/cfg/datasets/VisDrone.yaml
- ultralytics/cfg/datasets/african-wildlife.yaml
- ultralytics/cfg/datasets/brain-tumor.yaml
- ultralytics/cfg/datasets/carparts-seg.yaml
- ultralytics/cfg/datasets/coco-pose.yaml
- ultralytics/cfg/datasets/coco.yaml
- ultralytics/cfg/datasets/coco128-seg.yaml
- ultralytics/cfg/datasets/coco128.yaml
- ultralytics/cfg/datasets/coco8-pose.yaml
- ultralytics/cfg/datasets/coco8-seg.yaml
- ultralytics/cfg/datasets/coco8.yaml
- ultralytics/cfg/datasets/crack-seg.yaml
- ultralytics/cfg/datasets/dota8.yaml
- ultralytics/cfg/datasets/open-images-v7.yaml
- ultralytics/cfg/datasets/package-seg.yaml
- ultralytics/cfg/datasets/tiger-pose.yaml
- ultralytics/cfg/datasets/xView.yaml
- ultralytics/cfg/default.yaml
- ultralytics/cfg/default1.yaml
- ultralytics/cfg/models/
- ultralytics/cfg/models/README.md
- ultralytics/cfg/models/rt-detr/
- ultralytics/cfg/models/rt-detr/rtdetr-l.yaml
- ultralytics/cfg/models/rt-detr/rtdetr-resnet101.yaml
- ultralytics/cfg/models/rt-detr/rtdetr-resnet50.yaml
- ultralytics/cfg/models/rt-detr/rtdetr-x.yaml
- ultralytics/cfg/models/v10/
- ultralytics/cfg/models/v10/yolov10b.yaml
- ultralytics/cfg/models/v10/yolov10l.yaml
- ultralytics/cfg/models/v10/yolov10m.yaml
- ultralytics/cfg/models/v10/yolov10n.yaml
- ultralytics/cfg/models/v10/yolov10n0.yaml
- ultralytics/cfg/models/v10/yolov10n0BiLevelRoutingAttention.yaml
- ultralytics/cfg/models/v10/yolov10n0CBAM.yaml
- ultralytics/cfg/models/v10/yolov10n0DAttention.yaml
- ultralytics/cfg/models/v10/yolov10n0DAttentionEMA.yaml
- ultralytics/cfg/models/v10/yolov10n0DeformableAttention.yaml
- ultralytics/cfg/models/v10/yolov10n0DySample.yaml
- ultralytics/cfg/models/v10/yolov10n0EMA.yaml
- ultralytics/cfg/models/v10/yolov10n0GAM_Attention.yaml
- ultralytics/cfg/models/v10/yolov10n0PSCBAM.yaml
- ultralytics/cfg/models/v10/yolov10n0PSGAM.yaml
- ultralytics/cfg/models/v10/yolov10n1.yaml
- ultralytics/cfg/models/v10/yolov10n1CBAM.yaml
- ultralytics/cfg/models/v10/yolov10n1DAttentionEMA.yaml
- ultralytics/cfg/models/v10/yolov10n1DeformableAttention.yaml
- ultralytics/cfg/models/v10/yolov10n1DySample.yaml
- ultralytics/cfg/models/v10/yolov10n1GAM_Attention.yaml
- ultralytics/cfg/models/v10/yolov10n1PSCBAM.yaml
- ultralytics/cfg/models/v10/yolov10n1PSGAM.yaml
- ultralytics/cfg/models/v10/yolov10ncarpk.yaml
- ultralytics/cfg/models/v10/yolov10nvisdrone.yaml
- ultralytics/cfg/models/v10/yolov10s.yaml
- ultralytics/cfg/models/v10/yolov10x.yaml
- ultralytics/cfg/models/v3/
- ultralytics/cfg/models/v3/yolov3-spp.yaml
- ultralytics/cfg/models/v3/yolov3-tiny.yaml
- ultralytics/cfg/models/v3/yolov3.yaml
- ultralytics/cfg/models/v5/
- ultralytics/cfg/models/v5/yolov5-p6.yaml
- ultralytics/cfg/models/v5/yolov5.yaml
- ultralytics/cfg/models/v6/
- ultralytics/cfg/models/v6/yolov6.yaml
- ultralytics/cfg/models/v8/
- ultralytics/cfg/models/v8/yolov8-cls-resnet101.yaml
- ultralytics/cfg/models/v8/yolov8-cls-resnet50.yaml
- ultralytics/cfg/models/v8/yolov8-cls.yaml
- ultralytics/cfg/models/v8/yolov8-ghost-p2.yaml
- ultralytics/cfg/models/v8/yolov8-ghost-p6.yaml
- ultralytics/cfg/models/v8/yolov8-ghost.yaml
- ultralytics/cfg/models/v8/yolov8-obb.yaml
- ultralytics/cfg/models/v8/yolov8-p2.yaml
- ultralytics/cfg/models/v8/yolov8-p6.yaml
- ultralytics/cfg/models/v8/yolov8-pose-p6.yaml
- ultralytics/cfg/models/v8/yolov8-pose.yaml
- ultralytics/cfg/models/v8/yolov8-rtdetr.yaml
- ultralytics/cfg/models/v8/yolov8-seg-p6.yaml
- ultralytics/cfg/models/v8/yolov8-seg.yaml
- ultralytics/cfg/models/v8/yolov8-world.yaml
- ultralytics/cfg/models/v8/yolov8-worldv2.yaml
- ultralytics/cfg/models/v8/yolov8.yaml
- ultralytics/cfg/models/v9/
- ultralytics/cfg/models/v9/yolov9c.yaml
- ultralytics/cfg/models/v9/yolov9e.yaml
- ultralytics/cfg/trackers/
- ultralytics/cfg/trackers/botsort.yaml
- ultralytics/cfg/trackers/bytetrack.yaml
- ultralytics/data/
- ultralytics/data/__init__.py
- ultralytics/data/__pycache__/
- ultralytics/data/__pycache__/__init__.cpython-39.pyc
- ultralytics/data/__pycache__/augment.cpython-39.pyc
- ultralytics/data/__pycache__/base.cpython-39.pyc
- ultralytics/data/__pycache__/build.cpython-39.pyc
- ultralytics/data/__pycache__/converter.cpython-39.pyc
- ultralytics/data/__pycache__/dataset.cpython-39.pyc
- ultralytics/data/__pycache__/loaders.cpython-39.pyc
- ultralytics/data/__pycache__/utils.cpython-39.pyc
- ultralytics/data/annotator.py
- ultralytics/data/augment.py
- ultralytics/data/base.py
- ultralytics/data/build.py
- ultralytics/data/converter.py
- ultralytics/data/dataset.py
- ultralytics/data/explorer/
- ultralytics/data/explorer/__init__.py
- ultralytics/data/explorer/__pycache__/
- ultralytics/data/explorer/__pycache__/__init__.cpython-39.pyc
- ultralytics/data/explorer/__pycache__/explorer.cpython-39.pyc
- ultralytics/data/explorer/__pycache__/utils.cpython-39.pyc
- ultralytics/data/explorer/explorer.py
- ultralytics/data/explorer/gui/
- ultralytics/data/explorer/gui/__init__.py
- ultralytics/data/explorer/gui/dash.py
- ultralytics/data/explorer/utils.py
- ultralytics/data/loaders.py
- ultralytics/data/scripts/
- ultralytics/data/scripts/download_weights.sh
- ultralytics/data/scripts/get_coco.sh
- ultralytics/data/scripts/get_coco128.sh
- ultralytics/data/scripts/get_imagenet.sh
- ultralytics/data/split_dota.py
- ultralytics/data/utils.py
- ultralytics/engine/
- ultralytics/engine/__init__.py
- ultralytics/engine/__pycache__/
- ultralytics/engine/__pycache__/__init__.cpython-39.pyc
- ultralytics/engine/__pycache__/exporter.cpython-39.pyc
- ultralytics/engine/__pycache__/model.cpython-39.pyc
- ultralytics/engine/__pycache__/predictor.cpython-39.pyc
- ultralytics/engine/__pycache__/results.cpython-39.pyc
- ultralytics/engine/__pycache__/trainer.cpython-39.pyc
- ultralytics/engine/__pycache__/validator.cpython-39.pyc
- ultralytics/engine/exporter.py
- ultralytics/engine/model.py
- ultralytics/engine/predictor.py
- ultralytics/engine/results.py
- ultralytics/engine/trainer.py
- ultralytics/engine/tuner.py
- ultralytics/engine/validator.py
- ultralytics/hub/
- ultralytics/hub/__init__.py
- ultralytics/hub/__pycache__/
- ultralytics/hub/__pycache__/__init__.cpython-39.pyc
- ultralytics/hub/__pycache__/auth.cpython-39.pyc
- ultralytics/hub/__pycache__/session.cpython-39.pyc
- ultralytics/hub/__pycache__/utils.cpython-39.pyc
- ultralytics/hub/auth.py
- ultralytics/hub/session.py
- ultralytics/hub/utils.py
- ultralytics/models/
- ultralytics/models/__init__.py
- ultralytics/models/__pycache__/
- ultralytics/models/__pycache__/__init__.cpython-39.pyc
- ultralytics/models/fastsam/
- ultralytics/models/fastsam/__init__.py
- ultralytics/models/fastsam/__pycache__/
- ultralytics/models/fastsam/__pycache__/__init__.cpython-39.pyc
- ultralytics/models/fastsam/__pycache__/model.cpython-39.pyc
- ultralytics/models/fastsam/__pycache__/predict.cpython-39.pyc
- ultralytics/models/fastsam/__pycache__/prompt.cpython-39.pyc
- ultralytics/models/fastsam/__pycache__/utils.cpython-39.pyc
- ultralytics/models/fastsam/__pycache__/val.cpython-39.pyc
- ultralytics/models/fastsam/model.py
- ultralytics/models/fastsam/predict.py
- ultralytics/models/fastsam/prompt.py
- ultralytics/models/fastsam/utils.py
- ultralytics/models/fastsam/val.py
- ultralytics/models/nas/
- ultralytics/models/nas/__init__.py
- ultralytics/models/nas/__pycache__/
- ultralytics/models/nas/__pycache__/__init__.cpython-39.pyc
- ultralytics/models/nas/__pycache__/model.cpython-39.pyc
- ultralytics/models/nas/__pycache__/predict.cpython-39.pyc
- ultralytics/models/nas/__pycache__/val.cpython-39.pyc
- ultralytics/models/nas/model.py
- ultralytics/models/nas/predict.py
- ultralytics/models/nas/val.py
- ultralytics/models/rtdetr/
- ultralytics/models/rtdetr/__init__.py
- ultralytics/models/rtdetr/__pycache__/
- ultralytics/models/rtdetr/__pycache__/__init__.cpython-39.pyc
- ultralytics/models/rtdetr/__pycache__/model.cpython-39.pyc
- ultralytics/models/rtdetr/__pycache__/predict.cpython-39.pyc
- ultralytics/models/rtdetr/__pycache__/train.cpython-39.pyc
- ultralytics/models/rtdetr/__pycache__/val.cpython-39.pyc
- ultralytics/models/rtdetr/model.py
- ultralytics/models/rtdetr/predict.py
- ultralytics/models/rtdetr/train.py
- ultralytics/models/rtdetr/val.py
- ultralytics/models/sam/
- ultralytics/models/sam/__init__.py
- ultralytics/models/sam/__pycache__/
- ultralytics/models/sam/__pycache__/__init__.cpython-39.pyc
- ultralytics/models/sam/__pycache__/amg.cpython-39.pyc
- ultralytics/models/sam/__pycache__/build.cpython-39.pyc
- ultralytics/models/sam/__pycache__/model.cpython-39.pyc
- ultralytics/models/sam/__pycache__/predict.cpython-39.pyc
- ultralytics/models/sam/amg.py
- ultralytics/models/sam/build.py
- ultralytics/models/sam/model.py
- ultralytics/models/sam/modules/
- ultralytics/models/sam/modules/__init__.py
- ultralytics/models/sam/modules/__pycache__/
- ultralytics/models/sam/modules/__pycache__/__init__.cpython-39.pyc
- ultralytics/models/sam/modules/__pycache__/decoders.cpython-39.pyc
- ultralytics/models/sam/modules/__pycache__/encoders.cpython-39.pyc
- ultralytics/models/sam/modules/__pycache__/sam.cpython-39.pyc
- ultralytics/models/sam/modules/__pycache__/tiny_encoder.cpython-39.pyc
- ultralytics/models/sam/modules/__pycache__/transformer.cpython-39.pyc
- ultralytics/models/sam/modules/decoders.py
- ultralytics/models/sam/modules/encoders.py
- ultralytics/models/sam/modules/sam.py
- ultralytics/models/sam/modules/tiny_encoder.py
- ultralytics/models/sam/modules/transformer.py
- ultralytics/models/sam/predict.py
- ultralytics/models/utils/
- ultralytics/models/utils/__init__.py
- ultralytics/models/utils/loss.py
- ultralytics/models/utils/ops.py
- ultralytics/models/yolo/
- ultralytics/models/yolo/__init__.py
- ultralytics/models/yolo/__pycache__/
- ultralytics/models/yolo/__pycache__/__init__.cpython-39.pyc
- ultralytics/models/yolo/__pycache__/model.cpython-39.pyc
- ultralytics/models/yolo/classify/
- ultralytics/models/yolo/classify/__init__.py
- ultralytics/models/yolo/classify/__pycache__/
- ultralytics/models/yolo/classify/__pycache__/__init__.cpython-39.pyc
- ultralytics/models/yolo/classify/__pycache__/predict.cpython-39.pyc
- ultralytics/models/yolo/classify/__pycache__/train.cpython-39.pyc
- ultralytics/models/yolo/classify/__pycache__/val.cpython-39.pyc
- ultralytics/models/yolo/classify/predict.py
- ultralytics/models/yolo/classify/train.py
- ultralytics/models/yolo/classify/val.py
- ultralytics/models/yolo/detect/
- ultralytics/models/yolo/detect/__init__.py
- ultralytics/models/yolo/detect/__pycache__/
- ultralytics/models/yolo/detect/__pycache__/__init__.cpython-39.pyc
- ultralytics/models/yolo/detect/__pycache__/predict.cpython-39.pyc
- ultralytics/models/yolo/detect/__pycache__/train.cpython-39.pyc
- ultralytics/models/yolo/detect/__pycache__/val.cpython-39.pyc
- ultralytics/models/yolo/detect/predict.py
- ultralytics/models/yolo/detect/train.py
- ultralytics/models/yolo/detect/val.py
- ultralytics/models/yolo/model.py
- ultralytics/models/yolo/obb/
- ultralytics/models/yolo/obb/__init__.py
- ultralytics/models/yolo/obb/__pycache__/
- ultralytics/models/yolo/obb/__pycache__/__init__.cpython-39.pyc
- ultralytics/models/yolo/obb/__pycache__/predict.cpython-39.pyc
- ultralytics/models/yolo/obb/__pycache__/train.cpython-39.pyc
- ultralytics/models/yolo/obb/__pycache__/val.cpython-39.pyc
- ultralytics/models/yolo/obb/predict.py
- ultralytics/models/yolo/obb/train.py
- ultralytics/models/yolo/obb/val.py
- ultralytics/models/yolo/pose/
- ultralytics/models/yolo/pose/__init__.py
- ultralytics/models/yolo/pose/__pycache__/
- ultralytics/models/yolo/pose/__pycache__/__init__.cpython-39.pyc
- ultralytics/models/yolo/pose/__pycache__/predict.cpython-39.pyc
- ultralytics/models/yolo/pose/__pycache__/train.cpython-39.pyc
- ultralytics/models/yolo/pose/__pycache__/val.cpython-39.pyc
- ultralytics/models/yolo/pose/predict.py
- ultralytics/models/yolo/pose/train.py
- ultralytics/models/yolo/pose/val.py
- ultralytics/models/yolo/segment/
- ultralytics/models/yolo/segment/__init__.py
- ultralytics/models/yolo/segment/__pycache__/
- ultralytics/models/yolo/segment/__pycache__/__init__.cpython-39.pyc
- ultralytics/models/yolo/segment/__pycache__/predict.cpython-39.pyc
- ultralytics/models/yolo/segment/__pycache__/train.cpython-39.pyc
- ultralytics/models/yolo/segment/__pycache__/val.cpython-39.pyc
- ultralytics/models/yolo/segment/predict.py
- ultralytics/models/yolo/segment/train.py
- ultralytics/models/yolo/segment/val.py
- ultralytics/models/yolov10/
- ultralytics/models/yolov10/__init__.py
- ultralytics/models/yolov10/__pycache__/
- ultralytics/models/yolov10/__pycache__/__init__.cpython-39.pyc
- ultralytics/models/yolov10/__pycache__/card.cpython-39.pyc
- ultralytics/models/yolov10/__pycache__/model.cpython-39.pyc
[truncated: 119 more entries]
