# Supplementary material for: DMSA-Net: a deformable multiscale adaptive classroom behavior recognition network
Source: PeerJ Comput Sci. 2025 Apr 30;11:e2876. doi: 10.7717/peerj-cs.2876 (PMC12192764; doi:10.7717/peerj-cs.2876)
Supplement: Supplemental Information 1 [file peerj-cs-11-2876-s001.zip › ultralytics/cfg/datasets/Argoverse.yaml]

# Ultralytics YOLO 🚀, AGPL-3.0 license
# Argoverse-HD dataset (ring-front-center camera) https://www.cs.cmu.edu/~mengtial/proj/streaming/ by Argo AI
# Documentation: https://docs.ultralytics.com/datasets/detect/argoverse/
# Example usage: yolo train data=Argoverse.yaml
# parent
# ├── ultralytics
# └── datasets
#     └── Argoverse  ← downloads here (31.5 GB)

# Train/val/test sets as 1) dir: path/to/imgs, 2) file: path/to/imgs.txt, or 3) list: [path/to/imgs1, path/to/imgs2, ..]
path: ../datasets/Argoverse # dataset root dir
train: Argoverse-1.1/images/train/ # train images (relative to 'path') 39384 images
val: Argoverse-1.1/images/val/ # val images (relative to 'path') 15062 images
test: Argoverse-1.1/images/test/ # test images (optional) https://eval.ai/web/challenges/challenge-page/800/overview

# Classes
names:
  0: person
  1: bicycle
  2: car
  3: motorcycle
  4: bus
  5: truck
  6: traffic_light
  7: stop_sign

# Download script/URL (optional) ---------------------------------------------------------------------------------------
download: |
  import json
  from tqdm import tqdm
  from ultralytics.utils.downloads import download
  from pathlib import Path

  def argoverse2yolo(set):
      labels = {}
      a = json.load(open(set, "rb"))
      for annot in tqdm(a['annotations'], desc=f"Converting {set} to YOLOv5 format..."):
          img_id = annot['image_id']
          img_name = a['images'][img_id]['name']
          img_label_name = f'{img_name[:-3]}txt'

          cls = annot['category_id']  # instance class id
          x_center, y_center, width, height = annot['bbox']
          x_center = (x_center + width / 2) / 1920.0  # offset and scale
          y_center = (y_center + height / 2) / 1200.0  # offset and scale
          width /= 1920.0  # scale
          height /= 1200.0  # scale

          img_dir = set.parents[2] / 'Argoverse-1.1' / 'labels' / a['seq_dirs'][a['images'][annot['image_id']]['sid']]
          if not img_dir.exists():
              img_dir.mkdir(parents=True, exist_ok=True)

          k = str(img_dir / img_label_name)
          if k not in labels:
              labels[k] = []
          labels[k].append(f"{cls} {x_center} {y_center} {width} {height}\n")

      for k in labels:
          with open(k, "w") as f:
              f.writelines(labels[k])


  # Download 'https://argoverse-hd.s3.us-east-2.amazonaws.com/Argoverse-HD-Full.zip' (deprecated S3 link)
  dir = Path(yaml['path'])  # dataset root dir
  urls = ['https://drive.google.com/file/d/1st9qW3BeIwQsnR0t8mRpvbsSWIo16ACi/view?usp=drive_link']
  print("\n\nWARNING: Argoverse dataset MUST be downloaded manually, autodownload will NOT work.")
  print(f"WARNING: Manually download Argoverse dataset '{urls[0]}' to '{dir}' and re-run your command.\n\n")
  # download(urls, dir=dir)

  # Convert
  annotations_dir = 'Argoverse-HD/annotations/'
  (dir / 'Argoverse-1.1' / 'tracking').rename(dir / 'Argoverse-1.1' / 'images')  # rename 'tracking' to 'images'
  for d in "train.json", "val.json":
      argoverse2yolo(dir / annotations_dir / d)  # convert Argoverse annotations to YOLO labels
