# Supplementary material for: DMSA-Net: a deformable multiscale adaptive classroom behavior recognition network
Source: PeerJ Comput Sci. 2025 Apr 30;11:e2876. doi: 10.7717/peerj-cs.2876 (PMC12192764; doi:10.7717/peerj-cs.2876)
Supplement: Supplemental Information 1 [file peerj-cs-11-2876-s001.zip › ultralytics/cfg/datasets/carparts-seg.yaml]

# Ultralytics YOLO 🚀, AGPL-3.0 license
# Carparts-seg dataset by Ultralytics
# Documentation: https://docs.ultralytics.com/datasets/segment/carparts-seg/
# Example usage: yolo train data=carparts-seg.yaml
# parent
# ├── ultralytics
# └── datasets
#     └── carparts-seg  ← downloads here (132 MB)

# Train/val/test sets as 1) dir: path/to/imgs, 2) file: path/to/imgs.txt, or 3) list: [path/to/imgs1, path/to/imgs2, ..]
path: ../datasets/carparts-seg # dataset root dir
train: train/images # train images (relative to 'path') 3516 images
val: valid/images # val images (relative to 'path') 276 images
test: test/images # test images (relative to 'path') 401 images

# Classes
names:
  0: back_bumper
  1: back_door
  2: back_glass
  3: back_left_door
  4: back_left_light
  5: back_light
  6: back_right_door
  7: back_right_light
  8: front_bumper
  9: front_door
  10: front_glass
  11: front_left_door
  12: front_left_light
  13: front_light
  14: front_right_door
  15: front_right_light
  16: hood
  17: left_mirror
  18: object
  19: right_mirror
  20: tailgate
  21: trunk
  22: wheel

# Download script/URL (optional)
download: https://ultralytics.com/assets/carparts-seg.zip
