# Supplementary material for: DMSA-Net: a deformable multiscale adaptive classroom behavior recognition network
Source: PeerJ Comput Sci. 2025 Apr 30;11:e2876. doi: 10.7717/peerj-cs.2876 (PMC12192764; doi:10.7717/peerj-cs.2876)
Supplement: Supplemental Information 1 [file peerj-cs-11-2876-s001.zip › ultralytics/cfg/datasets/coco-pose.yaml]

# Ultralytics YOLO 🚀, AGPL-3.0 license
# COCO 2017 dataset https://cocodataset.org by Microsoft
# Documentation: https://docs.ultralytics.com/datasets/pose/coco/
# Example usage: yolo train data=coco-pose.yaml
# parent
# ├── ultralytics
# └── datasets
#     └── coco-pose  ← downloads here (20.1 GB)

# Train/val/test sets as 1) dir: path/to/imgs, 2) file: path/to/imgs.txt, or 3) list: [path/to/imgs1, path/to/imgs2, ..]
path: ../datasets/coco-pose # dataset root dir
train: train2017.txt # train images (relative to 'path') 118287 images
val: val2017.txt # val images (relative to 'path') 5000 images
test: test-dev2017.txt # 20288 of 40670 images, submit to https://competitions.codalab.org/competitions/20794

# Keypoints
kpt_shape: [17, 3] # number of keypoints, number of dims (2 for x,y or 3 for x,y,visible)
flip_idx: [0, 2, 1, 4, 3, 6, 5, 8, 7, 10, 9, 12, 11, 14, 13, 16, 15]

# Classes
names:
  0: person

# Download script/URL (optional)
download: |
  from ultralytics.utils.downloads import download
  from pathlib import Path

  # Download labels
  dir = Path(yaml['path'])  # dataset root dir
  url = 'https://github.com/ultralytics/yolov5/releases/download/v1.0/'
  urls = [url + 'coco2017labels-pose.zip']  # labels
  download(urls, dir=dir.parent)
  # Download data
  urls = ['http://images.cocodataset.org/zips/train2017.zip',  # 19G, 118k images
          'http://images.cocodataset.org/zips/val2017.zip',  # 1G, 5k images
          'http://images.cocodataset.org/zips/test2017.zip']  # 7G, 41k images (optional)
  download(urls, dir=dir / 'images', threads=3)
