# Supplementary material for: DMSA-Net: a deformable multiscale adaptive classroom behavior recognition network
Source: PeerJ Comput Sci. 2025 Apr 30;11:e2876. doi: 10.7717/peerj-cs.2876 (PMC12192764; doi:10.7717/peerj-cs.2876)
Supplement: Supplemental Information 1 [file peerj-cs-11-2876-s001.zip › ultralytics/cfg/datasets/coco8-pose.yaml]

# Ultralytics YOLO 🚀, AGPL-3.0 license
# COCO8-pose dataset (first 8 images from COCO train2017) by Ultralytics
# Documentation: https://docs.ultralytics.com/datasets/pose/coco8-pose/
# Example usage: yolo train data=coco8-pose.yaml
# parent
# ├── ultralytics
# └── datasets
#     └── coco8-pose  ← downloads here (1 MB)

# Train/val/test sets as 1) dir: path/to/imgs, 2) file: path/to/imgs.txt, or 3) list: [path/to/imgs1, path/to/imgs2, ..]
path: ../datasets/coco8-pose # dataset root dir
train: images/train # train images (relative to 'path') 4 images
val: images/val # val images (relative to 'path') 4 images
test: # test images (optional)

# Keypoints
kpt_shape: [17, 3] # number of keypoints, number of dims (2 for x,y or 3 for x,y,visible)
flip_idx: [0, 2, 1, 4, 3, 6, 5, 8, 7, 10, 9, 12, 11, 14, 13, 16, 15]

# Classes
names:
  0: person

# Download script/URL (optional)
download: https://ultralytics.com/assets/coco8-pose.zip
