# Supplementary material for: DMSA-Net: a deformable multiscale adaptive classroom behavior recognition network
Source: PeerJ Comput Sci. 2025 Apr 30;11:e2876. doi: 10.7717/peerj-cs.2876 (PMC12192764; doi:10.7717/peerj-cs.2876)
Supplement: Supplemental Information 1 [file peerj-cs-11-2876-s001.zip › ultralytics/cfg/datasets/coco8-seg.yaml]

# Ultralytics YOLO 🚀, AGPL-3.0 license
# COCO8-seg dataset (first 8 images from COCO train2017) by Ultralytics
# Documentation: https://docs.ultralytics.com/datasets/segment/coco8-seg/
# Example usage: yolo train data=coco8-seg.yaml
# parent
# ├── ultralytics
# └── datasets
#     └── coco8-seg  ← downloads here (1 MB)

# Train/val/test sets as 1) dir: path/to/imgs, 2) file: path/to/imgs.txt, or 3) list: [path/to/imgs1, path/to/imgs2, ..]
path: ../datasets/coco8-seg # dataset root dir
train: images/train # train images (relative to 'path') 4 images
val: images/val # val images (relative to 'path') 4 images
test: # test images (optional)

# Classes
names:
  0: person
  1: bicycle
  2: car
  3: motorcycle
  4: airplane
  5: bus
  6: train
  7: truck
  8: boat
  9: traffic light
  10: fire hydrant
  11: stop sign
  12: parking meter
  13: bench
  14: bird
  15: cat
  16: dog
  17: horse
  18: sheep
  19: cow
  20: elephant
  21: bear
  22: zebra
  23: giraffe
  24: backpack
  25: umbrella
  26: handbag
  27: tie
  28: suitcase
  29: frisbee
  30: skis
  31: snowboard
  32: sports ball
  33: kite
  34: baseball bat
  35: baseball glove
  36: skateboard
  37: surfboard
  38: tennis racket
  39: bottle
  40: wine glass
  41: cup
  42: fork
  43: knife
  44: spoon
  45: bowl
  46: banana
  47: apple
  48: sandwich
  49: orange
  50: broccoli
  51: carrot
  52: hot dog
  53: pizza
  54: donut
  55: cake
  56: chair
  57: couch
  58: potted plant
  59: bed
  60: dining table
  61: toilet
  62: tv
  63: laptop
  64: mouse
  65: remote
  66: keyboard
  67: cell phone
  68: microwave
  69: oven
  70: toaster
  71: sink
  72: refrigerator
  73: book
  74: clock
  75: vase
  76: scissors
  77: teddy bear
  78: hair drier
  79: toothbrush

# Download script/URL (optional)
download: https://ultralytics.com/assets/coco8-seg.zip
