# Supplementary material for: DMSA-Net: a deformable multiscale adaptive classroom behavior recognition network
Source: PeerJ Comput Sci. 2025 Apr 30;11:e2876. doi: 10.7717/peerj-cs.2876 (PMC12192764; doi:10.7717/peerj-cs.2876)
Supplement: Supplemental Information 1 [file peerj-cs-11-2876-s001.zip › ultralytics/cfg/datasets/open-images-v7.yaml]

# Ultralytics YOLO 🚀, AGPL-3.0 license
# Open Images v7 dataset https://storage.googleapis.com/openimages/web/index.html by Google
# Documentation: https://docs.ultralytics.com/datasets/detect/open-images-v7/
# Example usage: yolo train data=open-images-v7.yaml
# parent
# ├── ultralytics
# └── datasets
#     └── open-images-v7  ← downloads here (561 GB)

# Train/val/test sets as 1) dir: path/to/imgs, 2) file: path/to/imgs.txt, or 3) list: [path/to/imgs1, path/to/imgs2, ..]
path: ../datasets/open-images-v7 # dataset root dir
train: images/train # train images (relative to 'path') 1743042 images
val: images/val # val images (relative to 'path') 41620 images
test: # test images (optional)

# Classes
names:
  0: Accordion
  1: Adhesive tape
  2: Aircraft
  3: Airplane
  4: Alarm clock
  5: Alpaca
  6: Ambulance
  7: Animal
  8: Ant
  9: Antelope
  10: Apple
  11: Armadillo
  12: Artichoke
  13: Auto part
  14: Axe
  15: Backpack
  16: Bagel
  17: Baked goods
  18: Balance beam
  19: Ball
  20: Balloon
  21: Banana
  22: Band-aid
  23: Banjo
  24: Barge
  25: Barrel
  26: Baseball bat
  27: Baseball glove
  28: Bat (Animal)
  29: Bathroom accessory
  30: Bathroom cabinet
  31: Bathtub
  32: Beaker
  33: Bear
  34: Bed
  35: Bee
  36: Beehive
  37: Beer
  38: Beetle
  39: Bell pepper
  40: Belt
  41: Bench
  42: Bicycle
  43: Bicycle helmet
  44: Bicycle wheel
  45: Bidet
  46: Billboard
  47: Billiard table
  48: Binoculars
  49: Bird
  50: Blender
  51: Blue jay
  52: Boat
  53: Bomb
  54: Book
  55: Bookcase
  56: Boot
  57: Bottle
  58: Bottle opener
  59: Bow and arrow
  60: Bowl
  61: Bowling equipment
  62: Box
  63: Boy
  64: Brassiere
  65: Bread
  66: Briefcase
  67: Broccoli
  68: Bronze sculpture
  69: Brown bear
  70: Building
  71: Bull
  72: Burrito
  73: Bus
  74: Bust
  75: Butterfly
  76: Cabbage
  77: Cabinetry
  78: Cake
  79: Cake stand
  80: Calculator
  81: Camel
  82: Camera
  83: Can opener
  84: Canary
  85: Candle
  86: Candy
  87: Cannon
  88: Canoe
  89: Cantaloupe
  90: Car
  91: Carnivore
  92: Carrot
  93: Cart
  94: Cassette deck
  95: Castle
  96: Cat
  97: Cat furniture
  98: Caterpillar
  99: Cattle
  100: Ceiling fan
  101: Cello
  102: Centipede
  103: Chainsaw
  104: Chair
  105: Cheese
  106: Cheetah
  107: Chest of drawers
  108: Chicken
  109: Chime
  110: Chisel
  111: Chopsticks
  112: Christmas tree
  113: Clock
  114: Closet
  115: Clothing
  116: Coat
  117: Cocktail
  118: Cocktail shaker
  119: Coconut
  120: Coffee
  121: Coffee cup
  122: Coffee table
  123: Coffeemaker
  124: Coin
  125: Common fig
  126: Common sunflower
  127: Computer keyboard
  128: Computer monitor
  129: Computer mouse
  130: Container
  131: Convenience store
  132: Cookie
  133: Cooking spray
  134: Corded phone
  135: Cosmetics
  136: Couch
  137: Countertop
  138: Cowboy hat
  139: Crab
  140: Cream
  141: Cricket ball
  142: Crocodile
  143: Croissant
  144: Crown
  145: Crutch
  146: Cucumber
  147: Cupboard
  148: Curtain
  149: Cutting board
  150: Dagger
  151: Dairy Product
  152: Deer
  153: Desk
  154: Dessert
  155: Diaper
  156: Dice
  157: Digital clock
  158: Dinosaur
  159: Dishwasher
  160: Dog
  161: Dog bed
  162: Doll
  163: Dolphin
  164: Door
  165: Door handle
  166: Doughnut
  167: Dragonfly
  168: Drawer
  169: Dress
  170: Drill (Tool)
  171: Drink
  172: Drinking straw
  173: Drum
  174: Duck
  175: Dumbbell
  176: Eagle
  177: Earrings
  178: Egg (Food)
  179: Elephant
  180: Envelope
  181: Eraser
  182: Face powder
  183: Facial tissue holder
  184: Falcon
  185: Fashion accessory
  186: Fast food
  187: Fax
  188: Fedora
  189: Filing cabinet
  190: Fire hydrant
  191: Fireplace
  192: Fish
  193: Flag
  194: Flashlight
  195: Flower
  196: Flowerpot
  197: Flute
  198: Flying disc
  199: Food
  200: Food processor
  201: Football
  202: Football helmet
  203: Footwear
  204: Fork
  205: Fountain
  206: Fox
  207: French fries
  208: French horn
  209: Frog
  210: Fruit
  211: Frying pan
  212: Furniture
  213: Garden Asparagus
  214: Gas stove
  215: Giraffe
  216: Girl
  217: Glasses
  218: Glove
  219: Goat
  220: Goggles
  221: Goldfish
  222: Golf ball
  223: Golf cart
  224: Gondola
  225: Goose
  226: Grape
  227: Grapefruit
  228: Grinder
  229: Guacamole
  230: Guitar
  231: Hair dryer
  232: Hair spray
  233: Hamburger
  234: Hammer
  235: Hamster
  236: Hand dryer
  237: Handbag
  238: Handgun
  239: Harbor seal
  240: Harmonica
  241: Harp
  242: Harpsichord
  243: Hat
  244: Headphones
  245: Heater
  246: Hedgehog
  247: Helicopter
  248: Helmet
  249: High heels
  250: Hiking equipment
  251: Hippopotamus
  252: Home appliance
  253: Honeycomb
  254: Horizontal bar
  255: Horse
  256: Hot dog
  257: House
  258: Houseplant
  259: Human arm
  260: Human beard
  261: Human body
  262: Human ear
  263: Human eye
  264: Human face
  265: Human foot
  266: Human hair
  267: Human hand
  268: Human head
  269: Human leg
  270: Human mouth
  271: Human nose
  272: Humidifier
  273: Ice cream
  274: Indoor rower
  275: Infant bed
  276: Insect
  277: Invertebrate
  278: Ipod
  279: Isopod
  280: Jacket
  281: Jacuzzi
  282: Jaguar (Animal)
  283: Jeans
  284: Jellyfish
  285: Jet ski
  286: Jug
  287: Juice
  288: Kangaroo
  289: Kettle
  290: Kitchen & dining room table
  291: Kitchen appliance
  292: Kitchen knife
  293: Kitchen utensil
  294: Kitchenware
  295: Kite
  296: Knife
  297: Koala
  298: Ladder
  299: Ladle
  300: Ladybug
  301: Lamp
  302: Land vehicle
  303: Lantern
  304: Laptop
  305: Lavender (Plant)
  306: Lemon
  307: Leopard
  308: Light bulb
  309: Light switch
  310: Lighthouse
  311: Lily
  312: Limousine
  313: Lion
  314: Lipstick
  315: Lizard
  316: Lobster
  317: Loveseat
  318: Luggage and bags
  319: Lynx
  320: Magpie
  321: Mammal
  322: Man
  323: Mango
  324: Maple
  325: Maracas
  326: Marine invertebrates
  327: Marine mammal
  328: Measuring cup
  329: Mechanical fan
  330: Medical equipment
  331: Microphone
  332: Microwave oven
  333: Milk
  334: Miniskirt
  335: Mirror
  336: Missile
  337: Mixer
  338: Mixing bowl
  339: Mobile phone
  340: Monkey
  341: Moths and butterflies
  342: Motorcycle
  343: Mouse
  344: Muffin
  345: Mug
  346: Mule
  347: Mushroom
  348: Musical instrument
  349: Musical keyboard
  350: Nail (Construction)
  351: Necklace
  352: Nightstand
  353: Oboe
  354: Office building
  355: Office supplies
  356: Orange
  357: Organ (Musical Instrument)
  358: Ostrich
  359: Otter
  360: Oven
  361: Owl
  362: Oyster
  363: Paddle
  364: Palm tree
  365: Pancake
  366: Panda
  367: Paper cutter
  368: Paper towel
  369: Parachute
  370: Parking meter
  371: Parrot
  372: Pasta
  373: Pastry
  374: Peach
  375: Pear
  376: Pen
  377: Pencil case
  378: Pencil sharpener
  379: Penguin
  380: Perfume
  381: Person
  382: Personal care
  383: Personal flotation device
  384: Piano
  385: Picnic basket
  386: Picture frame
  387: Pig
  388: Pillow
  389: Pineapple
  390: Pitcher (Container)
  391: Pizza
  392: Pizza cutter
  393: Plant
  394: Plastic bag
  395: Plate
  396: Platter
  397: Plumbing fixture
  398: Polar bear
  399: Pomegranate
  400: Popcorn
  401: Porch
  402: Porcupine
  403: Poster
  404: Potato
  405: Power plugs and sockets
  406: Pressure cooker
  407: Pretzel
  408: Printer
  409: Pumpkin
  410: Punching bag
  411: Rabbit
  412: Raccoon
  413: Racket
  414: Radish
  415: Ratchet (Device)
  416: Raven
  417: Rays and skates
  418: Red panda
  419: Refrigerator
  420: Remote control
  421: Reptile
  422: Rhinoceros
  423: Rifle
  424: Ring binder
  425: Rocket
  426: Roller skates
  427: Rose
  428: Rugby ball
  429: Ruler
  430: Salad
  431: Salt and pepper shakers
  432: Sandal
  433: Sandwich
  434: Saucer
  435: Saxophone
  436: Scale
  437: Scarf
  438: Scissors
  439: Scoreboard
  440: Scorpion
  441: Screwdriver
  442: Sculpture
  443: Sea lion
  444: Sea turtle
  445: Seafood
  446: Seahorse
  447: Seat belt
  448: Segway
  449: Serving tray
  450: Sewing machine
  451: Shark
  452: Sheep
  453: Shelf
  454: Shellfish
  455: Shirt
  456: Shorts
  457: Shotgun
  458: Shower
  459: Shrimp
  460: Sink
  461: Skateboard
  462: Ski
  463: Skirt
  464: Skull
  465: Skunk
  466: Skyscraper
  467: Slow cooker
  468: Snack
  469: Snail
  470: Snake
  471: Snowboard
  472: Snowman
  473: Snowmobile
  474: Snowplow
  475: Soap dispenser
  476: Sock
  477: Sofa bed
  478: Sombrero
  479: Sparrow
  480: Spatula
  481: Spice rack
  482: Spider
  483: Spoon
  484: Sports equipment
  485: Sports uniform
  486: Squash (Plant)
  487: Squid
  488: Squirrel
  489: Stairs
  490: Stapler
  491: Starfish
  492: Stationary bicycle
  493: Stethoscope
  494: Stool
  495: Stop sign
  496: Strawberry
  497: Street light
  498: Stretcher
  499: Studio couch
  500: Submarine
  501: Submarine sandwich
  502: Suit
  503: Suitcase
  504: Sun hat
  505: Sunglasses
  506: Surfboard
  507: Sushi
  508: Swan
  509: Swim cap
  510: Swimming pool
  511: Swimwear
  512: Sword
  513: Syringe
  514: Table
  515: Table tennis racket
  516: Tablet computer
  517: Tableware
  518: Taco
  519: Tank
  520: Tap
  521: Tart
  522: Taxi
  523: Tea
  524: Teapot
  525: Teddy bear
  526: Telephone
  527: Television
  528: Tennis ball
  529: Tennis racket
  530: Tent
  531: Tiara
  532: Tick
  533: Tie
  534: Tiger
  535: Tin can
  536: Tire
  537: Toaster
  538: Toilet
  539: Toilet paper
  540: Tomato
  541: Tool
  542: Toothbrush
  543: Torch
  544: Tortoise
  545: Towel
  546: Tower
  547: Toy
  548: Traffic light
  549: Traffic sign
  550: Train
  551: Training bench
  552: Treadmill
  553: Tree
  554: Tree house
  555: Tripod
  556: Trombone
  557: Trousers
  558: Truck
  559: Trumpet
  560: Turkey
  561: Turtle
  562: Umbrella
  563: Unicycle
  564: Van
  565: Vase
  566: Vegetable
  567: Vehicle
  568: Vehicle registration plate
  569: Violin
  570: Volleyball (Ball)
  571: Waffle
  572: Waffle iron
  573: Wall clock
  574: Wardrobe
  575: Washing machine
  576: Waste container
  577: Watch
  578: Watercraft
  579: Watermelon
  580: Weapon
  581: Whale
  582: Wheel
  583: Wheelchair
  584: Whisk
  585: Whiteboard
  586: Willow
  587: Window
  588: Window blind
  589: Wine
  590: Wine glass
  591: Wine rack
  592: Winter melon
  593: Wok
  594: Woman
  595: Wood-burning stove
  596: Woodpecker
  597: Worm
  598: Wrench
  599: Zebra
  600: Zucchini

# Download script/URL (optional) ---------------------------------------------------------------------------------------
download: |
  from ultralytics.utils import LOGGER, SETTINGS, Path, is_ubuntu, get_ubuntu_version
  from ultralytics.utils.checks import check_requirements, check_version

  check_requirements('fiftyone')
  if is_ubuntu() and check_version(get_ubuntu_version(), '>=22.04'):
      # Ubuntu>=22.04 patch https://github.com/voxel51/fiftyone/issues/2961#issuecomment-1666519347
      check_requirements('fiftyone-db-ubuntu2204')

  import fiftyone as fo
  import fiftyone.zoo as foz
  import warnings

  name = 'open-images-v7'
  fraction = 1.0  # fraction of full dataset to use
  LOGGER.warning('WARNING ⚠️ Open Images V7 dataset requires at least **561 GB of free space. Starting download...')
  for split in 'train', 'validation':  # 1743042 train, 41620 val images
      train = split == 'train'

      # Load Open Images dataset
      dataset = foz.load_zoo_dataset(name,
                                     split=split,
                                     label_types=['detections'],
                                     dataset_dir=Path(SETTINGS['datasets_dir']) / 'fiftyone' / name,
                                     max_samples=round((1743042 if train else 41620) * fraction))

      # Define classes
      if train:
          classes = dataset.default_classes  # all classes
          # classes = dataset.distinct('ground_truth.detections.label')  # only observed classes

      # Export to YOLO format
      with warnings.catch_warnings():
          warnings.filterwarnings("ignore", category=UserWarning, module="fiftyone.utils.yolo")
          dataset.export(export_dir=str(Path(SETTINGS['datasets_dir']) / name),
                         dataset_type=fo.types.YOLOv5Dataset,
                         label_field='ground_truth',
                         split='val' if split == 'validation' else split,
                         classes=classes,
                         overwrite=train)
