# Supplementary material for: DMSA-Net: a deformable multiscale adaptive classroom behavior recognition network
Source: PeerJ Comput Sci. 2025 Apr 30;11:e2876. doi: 10.7717/peerj-cs.2876 (PMC12192764; doi:10.7717/peerj-cs.2876)
Supplement: Supplemental Information 1 [file peerj-cs-11-2876-s001.zip › ultralytics/cfg/models/v5/yolov5-p6.yaml]

# Ultralytics YOLO 🚀, AGPL-3.0 license
# YOLOv5 object detection model with P3-P6 outputs. For details see https://docs.ultralytics.com/models/yolov5

# Parameters
nc: 80 # number of classes
scales: # model compound scaling constants, i.e. 'model=yolov5n-p6.yaml' will call yolov5-p6.yaml with scale 'n'
  # [depth, width, max_channels]
  n: [0.33, 0.25, 1024]
  s: [0.33, 0.50, 1024]
  m: [0.67, 0.75, 1024]
  l: [1.00, 1.00, 1024]
  x: [1.33, 1.25, 1024]

# YOLOv5 v6.0 backbone
backbone:
  # [from, number, module, args]
  - [-1, 1, Conv, [64, 6, 2, 2]] # 0-P1/2
  - [-1, 1, Conv, [128, 3, 2]] # 1-P2/4
  - [-1, 3, C3, [128]]
  - [-1, 1, Conv, [256, 3, 2]] # 3-P3/8
  - [-1, 6, C3, [256]]
  - [-1, 1, Conv, [512, 3, 2]] # 5-P4/16
  - [-1, 9, C3, [512]]
  - [-1, 1, Conv, [768, 3, 2]] # 7-P5/32
  - [-1, 3, C3, [768]]
  - [-1, 1, Conv, [1024, 3, 2]] # 9-P6/64
  - [-1, 3, C3, [1024]]
  - [-1, 1, SPPF, [1024, 5]] # 11

# YOLOv5 v6.0 head
head:
  - [-1, 1, Conv, [768, 1, 1]]
  - [-1, 1, nn.Upsample, [None, 2, "nearest"]]
  - [[-1, 8], 1, Concat, [1]] # cat backbone P5
  - [-1, 3, C3, [768, False]] # 15

  - [-1, 1, Conv, [512, 1, 1]]
  - [-1, 1, nn.Upsample, [None, 2, "nearest"]]
  - [[-1, 6], 1, Concat, [1]] # cat backbone P4
  - [-1, 3, C3, [512, False]] # 19

  - [-1, 1, Conv, [256, 1, 1]]
  - [-1, 1, nn.Upsample, [None, 2, "nearest"]]
  - [[-1, 4], 1, Concat, [1]] # cat backbone P3
  - [-1, 3, C3, [256, False]] # 23 (P3/8-small)

  - [-1, 1, Conv, [256, 3, 2]]
  - [[-1, 20], 1, Concat, [1]] # cat head P4
  - [-1, 3, C3, [512, False]] # 26 (P4/16-medium)

  - [-1, 1, Conv, [512, 3, 2]]
  - [[-1, 16], 1, Concat, [1]] # cat head P5
  - [-1, 3, C3, [768, False]] # 29 (P5/32-large)

  - [-1, 1, Conv, [768, 3, 2]]
  - [[-1, 12], 1, Concat, [1]] # cat head P6
  - [-1, 3, C3, [1024, False]] # 32 (P6/64-xlarge)

  - [[23, 26, 29, 32], 1, Detect, [nc]] # Detect(P3, P4, P5, P6)
