# Supplementary material for: DMSA-Net: a deformable multiscale adaptive classroom behavior recognition network
Source: PeerJ Comput Sci. 2025 Apr 30;11:e2876. doi: 10.7717/peerj-cs.2876 (PMC12192764; doi:10.7717/peerj-cs.2876)
Supplement: Supplemental Information 1 [file peerj-cs-11-2876-s001.zip › ultralytics/cfg/models/v8/yolov8-cls-resnet101.yaml]

# Ultralytics YOLO 🚀, AGPL-3.0 license
# YOLOv8-cls image classification model. For Usage examples see https://docs.ultralytics.com/tasks/classify

# Parameters
nc: 1000 # number of classes
scales: # model compound scaling constants, i.e. 'model=yolov8n-cls.yaml' will call yolov8-cls.yaml with scale 'n'
  # [depth, width, max_channels]
  n: [0.33, 0.25, 1024]
  s: [0.33, 0.50, 1024]
  m: [0.67, 0.75, 1024]
  l: [1.00, 1.00, 1024]
  x: [1.00, 1.25, 1024]

# YOLOv8.0n backbone
backbone:
  # [from, repeats, module, args]
  - [-1, 1, ResNetLayer, [3, 64, 1, True, 1]] # 0-P1/2
  - [-1, 1, ResNetLayer, [64, 64, 1, False, 3]] # 1-P2/4
  - [-1, 1, ResNetLayer, [256, 128, 2, False, 4]] # 2-P3/8
  - [-1, 1, ResNetLayer, [512, 256, 2, False, 23]] # 3-P4/16
  - [-1, 1, ResNetLayer, [1024, 512, 2, False, 3]] # 4-P5/32

# YOLOv8.0n head
head:
  - [-1, 1, Classify, [nc]] # Classify
