# Supplementary material for: DMSA-Net: a deformable multiscale adaptive classroom behavior recognition network
Source: PeerJ Comput Sci. 2025 Apr 30;11:e2876. doi: 10.7717/peerj-cs.2876 (PMC12192764; doi:10.7717/peerj-cs.2876)
Supplement: Supplemental Information 1 [file peerj-cs-11-2876-s001.zip › ultralytics/cfg/models/v9/yolov9e.yaml]

# YOLOv9

# parameters
nc: 80  # number of classes

# gelan backbone
backbone:
  - [-1, 1, Silence, []]
  - [-1, 1, Conv, [64, 3, 2]]  # 1-P1/2
  - [-1, 1, Conv, [128, 3, 2]]  # 2-P2/4
  - [-1, 1, RepNCSPELAN4, [256, 128, 64, 2]]  # 3
  - [-1, 1, ADown, [256]]  # 4-P3/8
  - [-1, 1, RepNCSPELAN4, [512, 256, 128, 2]]  # 5
  - [-1, 1, ADown, [512]]  # 6-P4/16
  - [-1, 1, RepNCSPELAN4, [1024, 512, 256, 2]]  # 7
  - [-1, 1, ADown, [1024]]  # 8-P5/32
  - [-1, 1, RepNCSPELAN4, [1024, 512, 256, 2]]  # 9
   
  - [1, 1, CBLinear, [[64]]] # 10
  - [3, 1, CBLinear, [[64, 128]]] # 11
  - [5, 1, CBLinear, [[64, 128, 256]]] # 12
  - [7, 1, CBLinear, [[64, 128, 256, 512]]] # 13
  - [9, 1, CBLinear, [[64, 128, 256, 512, 1024]]] # 14
  
  - [0, 1, Conv, [64, 3, 2]]  # 15-P1/2
  - [[10, 11, 12, 13, 14, -1], 1, CBFuse, [[0, 0, 0, 0, 0]]] # 16
  - [-1, 1, Conv, [128, 3, 2]]  # 17-P2/4
  - [[11, 12, 13, 14, -1], 1, CBFuse, [[1, 1, 1, 1]]] # 18  
  - [-1, 1, RepNCSPELAN4, [256, 128, 64, 2]]  # 19
  - [-1, 1, ADown, [256]]  # 20-P3/8
  - [[12, 13, 14, -1], 1, CBFuse, [[2, 2, 2]]] # 21  
  - [-1, 1, RepNCSPELAN4, [512, 256, 128, 2]]  # 22
  - [-1, 1, ADown, [512]]  # 23-P4/16
  - [[13, 14, -1], 1, CBFuse, [[3, 3]]] # 24 
  - [-1, 1, RepNCSPELAN4, [1024, 512, 256, 2]]  # 25
  - [-1, 1, ADown, [1024]]  # 26-P5/32
  - [[14, -1], 1, CBFuse, [[4]]] # 27
  - [-1, 1, RepNCSPELAN4, [1024, 512, 256, 2]]  # 28
  - [-1, 1, SPPELAN, [512, 256]]  # 29

# gelan head
head:
  - [-1, 1, nn.Upsample, [None, 2, 'nearest']]
  - [[-1, 25], 1, Concat, [1]]  # cat backbone P4
  - [-1, 1, RepNCSPELAN4, [512, 512, 256, 2]]  # 32

  - [-1, 1, nn.Upsample, [None, 2, 'nearest']]
  - [[-1, 22], 1, Concat, [1]]  # cat backbone P3
  - [-1, 1, RepNCSPELAN4, [256, 256, 128, 2]]  # 35 (P3/8-small)

  - [-1, 1, ADown, [256]]
  - [[-1, 32], 1, Concat, [1]]  # cat head P4
  - [-1, 1, RepNCSPELAN4, [512, 512, 256, 2]]  # 38 (P4/16-medium)

  - [-1, 1, ADown, [512]]
  - [[-1, 29], 1, Concat, [1]]  # cat head P5
  - [-1, 1, RepNCSPELAN4, [512, 1024, 512, 2]]  # 41 (P5/32-large)

   # detect
  - [[35, 38, 41], 1, Detect, [nc]]  # Detect(P3, P4, P5)
