# Supplementary material for: DMSA-Net: a deformable multiscale adaptive classroom behavior recognition network
Source: PeerJ Comput Sci. 2025 Apr 30;11:e2876. doi: 10.7717/peerj-cs.2876 (PMC12192764; doi:10.7717/peerj-cs.2876)
Supplement: Supplemental Information 1 [file peerj-cs-11-2876-s001.zip › ultralytics/cfg/trackers/bytetrack.yaml]

# Ultralytics YOLO 🚀, AGPL-3.0 license
# Default YOLO tracker settings for ByteTrack tracker https://github.com/ifzhang/ByteTrack

tracker_type: bytetrack # tracker type, ['botsort', 'bytetrack']
track_high_thresh: 0.5 # threshold for the first association
track_low_thresh: 0.1 # threshold for the second association
new_track_thresh: 0.6 # threshold for init new track if the detection does not match any tracks
track_buffer: 30 # buffer to calculate the time when to remove tracks
match_thresh: 0.8 # threshold for matching tracks
# min_box_area: 10  # threshold for min box areas(for tracker evaluation, not used for now)
# mot20: False  # for tracker evaluation(not used for now)
