# Supplementary material for: DMSA-Net: a deformable multiscale adaptive classroom behavior recognition network
Source: PeerJ Comput Sci. 2025 Apr 30;11:e2876. doi: 10.7717/peerj-cs.2876 (PMC12192764; doi:10.7717/peerj-cs.2876)
Supplement: Supplemental Information 1 [file peerj-cs-11-2876-s001.zip › ultralytics/data/__init__.py]

# Ultralytics YOLO 🚀, AGPL-3.0 license

from .base import BaseDataset
from .build import build_dataloader, build_yolo_dataset, load_inference_source
from .dataset import ClassificationDataset, SemanticDataset, YOLODataset

__all__ = (
    "BaseDataset",
    "ClassificationDataset",
    "SemanticDataset",
    "YOLODataset",
    "build_yolo_dataset",
    "build_dataloader",
    "load_inference_source",
)
