# Supplementary material for: DMSA-Net: a deformable multiscale adaptive classroom behavior recognition network
Source: PeerJ Comput Sci. 2025 Apr 30;11:e2876. doi: 10.7717/peerj-cs.2876 (PMC12192764; doi:10.7717/peerj-cs.2876)
Supplement: Supplemental Information 1 [file peerj-cs-11-2876-s001.zip › ultralytics/models/fastsam/__init__.py]

# Ultralytics YOLO 🚀, AGPL-3.0 license

from .model import FastSAM
from .predict import FastSAMPredictor
from .prompt import FastSAMPrompt
from .val import FastSAMValidator

__all__ = "FastSAMPredictor", "FastSAM", "FastSAMPrompt", "FastSAMValidator"
