# Supplementary material for: DMSA-Net: a deformable multiscale adaptive classroom behavior recognition network
Source: PeerJ Comput Sci. 2025 Apr 30;11:e2876. doi: 10.7717/peerj-cs.2876 (PMC12192764; doi:10.7717/peerj-cs.2876)
Supplement: Supplemental Information 1 [file peerj-cs-11-2876-s001.zip › ultralytics/models/fastsam/predict.py]

# Ultralytics YOLO 🚀, AGPL-3.0 license

import torch

from ultralytics.engine.results import Results
from ultralytics.models.fastsam.utils import bbox_iou
from ultralytics.models.yolo.detect.predict import DetectionPredictor
from ultralytics.utils import DEFAULT_CFG, ops


class FastSAMPredictor(DetectionPredictor):
    """
    FastSAMPredictor is specialized for fast SAM (Segment Anything Model) segmentation prediction tasks in Ultralytics
    YOLO framework.

    This class extends the DetectionPredictor, customizing the prediction pipeline specifically for fast SAM.
    It adjusts post-processing steps to incorporate mask prediction and non-max suppression while optimizing
    for single-class segmentation.

    Attributes:
        cfg (dict): Configuration parameters for prediction.
        overrides (dict, optional): Optional parameter overrides for custom behavior.
        _callbacks (dict, optional): Optional list of callback functions to be invoked during prediction.
    """

    def __init__(self, cfg=DEFAULT_CFG, overrides=None, _callbacks=None):
        """
        Initializes the FastSAMPredictor class, inheriting from DetectionPredictor and setting the task to 'segment'.

        Args:
            cfg (dict): Configuration parameters for prediction.
            overrides (dict, optional): Optional parameter overrides for custom behavior.
            _callbacks (dict, optional): Optional list of callback functions to be invoked during prediction.
        """
        super().__init__(cfg, overrides, _callbacks)
        self.args.task = "segment"

    def postprocess(self, preds, img, orig_imgs):
        """
        Perform post-processing steps on predictions, including non-max suppression and scaling boxes to original image
        size, and returns the final results.

        Args:
            preds (list): The raw output predictions from the model.
            img (torch.Tensor): The processed image tensor.
            orig_imgs (list | torch.Tensor): The original image or list of images.

        Returns:
            (list): A list of Results objects, each containing processed boxes, masks, and other metadata.
        """
        p = ops.non_max_suppression(
            preds[0],
            self.args.conf,
            self.args.iou,
            agnostic=self.args.agnostic_nms,
            max_det=self.args.max_det,
            nc=1,  # set to 1 class since SAM has no class predictions
            classes=self.args.classes,
        )
        full_box = torch.zeros(p[0].shape[1], device=p[0].device)
        full_box[2], full_box[3], full_box[4], full_box[6:] = img.shape[3], img.shape[2], 1.0, 1.0
        full_box = full_box.view(1, -1)
        critical_iou_index = bbox_iou(full_box[0][:4], p[0][:, :4], iou_thres=0.9, image_shape=img.shape[2:])
        if critical_iou_index.numel() != 0:
            full_box[0][4] = p[0][critical_iou_index][:, 4]
            full_box[0][6:] = p[0][critical_iou_index][:, 6:]
            p[0][critical_iou_index] = full_box

        if not isinstance(orig_imgs, list):  # input images are a torch.Tensor, not a list
            orig_imgs = ops.convert_torch2numpy_batch(orig_imgs)

        results = []
        proto = preds[1][-1] if len(preds[1]) == 3 else preds[1]  # second output is len 3 if pt, but only 1 if exported
        for i, pred in enumerate(p):
            orig_img = orig_imgs[i]
            img_path = self.batch[0][i]
            if not len(pred):  # save empty boxes
                masks = None
            elif self.args.retina_masks:
                pred[:, :4] = ops.scale_boxes(img.shape[2:], pred[:, :4], orig_img.shape)
                masks = ops.process_mask_native(proto[i], pred[:, 6:], pred[:, :4], orig_img.shape[:2])  # HWC
            else:
                masks = ops.process_mask(proto[i], pred[:, 6:], pred[:, :4], img.shape[2:], upsample=True)  # HWC
                pred[:, :4] = ops.scale_boxes(img.shape[2:], pred[:, :4], orig_img.shape)
            results.append(Results(orig_img, path=img_path, names=self.model.names, boxes=pred[:, :6], masks=masks))
        return results
