# Supplementary material for: DMSA-Net: a deformable multiscale adaptive classroom behavior recognition network
Source: PeerJ Comput Sci. 2025 Apr 30;11:e2876. doi: 10.7717/peerj-cs.2876 (PMC12192764; doi:10.7717/peerj-cs.2876)
Supplement: Supplemental Information 1 [file peerj-cs-11-2876-s001.zip › ultralytics/models/fastsam/utils.py]

# Ultralytics YOLO 🚀, AGPL-3.0 license

import torch


def adjust_bboxes_to_image_border(boxes, image_shape, threshold=20):
    """
    Adjust bounding boxes to stick to image border if they are within a certain threshold.

    Args:
        boxes (torch.Tensor): (n, 4)
        image_shape (tuple): (height, width)
        threshold (int): pixel threshold

    Returns:
        adjusted_boxes (torch.Tensor): adjusted bounding boxes
    """

    # Image dimensions
    h, w = image_shape

    # Adjust boxes
    boxes[boxes[:, 0] < threshold, 0] = 0  # x1
    boxes[boxes[:, 1] < threshold, 1] = 0  # y1
    boxes[boxes[:, 2] > w - threshold, 2] = w  # x2
    boxes[boxes[:, 3] > h - threshold, 3] = h  # y2
    return boxes


def bbox_iou(box1, boxes, iou_thres=0.9, image_shape=(640, 640), raw_output=False):
    """
    Compute the Intersection-Over-Union of a bounding box with respect to an array of other bounding boxes.

    Args:
        box1 (torch.Tensor): (4, )
        boxes (torch.Tensor): (n, 4)
        iou_thres (float): IoU threshold
        image_shape (tuple): (height, width)
        raw_output (bool): If True, return the raw IoU values instead of the indices

    Returns:
        high_iou_indices (torch.Tensor): Indices of boxes with IoU > thres
    """
    boxes = adjust_bboxes_to_image_border(boxes, image_shape)
    # Obtain coordinates for intersections
    x1 = torch.max(box1[0], boxes[:, 0])
    y1 = torch.max(box1[1], boxes[:, 1])
    x2 = torch.min(box1[2], boxes[:, 2])
    y2 = torch.min(box1[3], boxes[:, 3])

    # Compute the area of intersection
    intersection = (x2 - x1).clamp(0) * (y2 - y1).clamp(0)

    # Compute the area of both individual boxes
    box1_area = (box1[2] - box1[0]) * (box1[3] - box1[1])
    box2_area = (boxes[:, 2] - boxes[:, 0]) * (boxes[:, 3] - boxes[:, 1])

    # Compute the area of union
    union = box1_area + box2_area - intersection

    # Compute the IoU
    iou = intersection / union  # Should be shape (n, )
    if raw_output:
        return 0 if iou.numel() == 0 else iou

    # return indices of boxes with IoU > thres
    return torch.nonzero(iou > iou_thres).flatten()
