# Supplementary material for: DMSA-Net: a deformable multiscale adaptive classroom behavior recognition network
Source: PeerJ Comput Sci. 2025 Apr 30;11:e2876. doi: 10.7717/peerj-cs.2876 (PMC12192764; doi:10.7717/peerj-cs.2876)
Supplement: Supplemental Information 1 [file peerj-cs-11-2876-s001.zip › ultralytics/models/nas/__init__.py]

# Ultralytics YOLO 🚀, AGPL-3.0 license

from .model import NAS
from .predict import NASPredictor
from .val import NASValidator

__all__ = "NASPredictor", "NASValidator", "NAS"
