# Supplementary material for: DMSA-Net: a deformable multiscale adaptive classroom behavior recognition network
Source: PeerJ Comput Sci. 2025 Apr 30;11:e2876. doi: 10.7717/peerj-cs.2876 (PMC12192764; doi:10.7717/peerj-cs.2876)
Supplement: Supplemental Information 1 [file peerj-cs-11-2876-s001.zip › ultralytics/models/rtdetr/val.py]

# Ultralytics YOLO 🚀, AGPL-3.0 license

import torch

from ultralytics.data import YOLODataset
from ultralytics.data.augment import Compose, Format, v8_transforms
from ultralytics.models.yolo.detect import DetectionValidator
from ultralytics.utils import colorstr, ops

__all__ = ("RTDETRValidator",)  # tuple or list


class RTDETRDataset(YOLODataset):
    """
    Real-Time DEtection and TRacking (RT-DETR) dataset class extending the base YOLODataset class.

    This specialized dataset class is designed for use with the RT-DETR object detection model and is optimized for
    real-time detection and tracking tasks.
    """

    def __init__(self, *args, data=None, **kwargs):
        """Initialize the RTDETRDataset class by inheriting from the YOLODataset class."""
        super().__init__(*args, data=data, **kwargs)

    # NOTE: add stretch version load_image for RTDETR mosaic
    def load_image(self, i, rect_mode=False):
        """Loads 1 image from dataset index 'i', returns (im, resized hw)."""
        return super().load_image(i=i, rect_mode=rect_mode)

    def build_transforms(self, hyp=None):
        """Temporary, only for evaluation."""
        if self.augment:
            hyp.mosaic = hyp.mosaic if self.augment and not self.rect else 0.0
            hyp.mixup = hyp.mixup if self.augment and not self.rect else 0.0
            transforms = v8_transforms(self, self.imgsz, hyp, stretch=True)
        else:
            # transforms = Compose([LetterBox(new_shape=(self.imgsz, self.imgsz), auto=False, scaleFill=True)])
            transforms = Compose([])
        transforms.append(
            Format(
                bbox_format="xywh",
                normalize=True,
                return_mask=self.use_segments,
                return_keypoint=self.use_keypoints,
                batch_idx=True,
                mask_ratio=hyp.mask_ratio,
                mask_overlap=hyp.overlap_mask,
            )
        )
        return transforms


class RTDETRValidator(DetectionValidator):
    """
    RTDETRValidator extends the DetectionValidator class to provide validation capabilities specifically tailored for
    the RT-DETR (Real-Time DETR) object detection model.

    The class allows building of an RTDETR-specific dataset for validation, applies Non-maximum suppression for
    post-processing, and updates evaluation metrics accordingly.

    Example:
        ```python
        from ultralytics.models.rtdetr import RTDETRValidator

        args = dict(model='rtdetr-l.pt', data='coco8.yaml')
        validator = RTDETRValidator(args=args)
        validator()
        ```

    Note:
        For further details on the attributes and methods, refer to the parent DetectionValidator class.
    """

    def build_dataset(self, img_path, mode="val", batch=None):
        """
        Build an RTDETR Dataset.

        Args:
            img_path (str): Path to the folder containing images.
            mode (str): `train` mode or `val` mode, users are able to customize different augmentations for each mode.
            batch (int, optional): Size of batches, this is for `rect`. Defaults to None.
        """
        return RTDETRDataset(
            img_path=img_path,
            imgsz=self.args.imgsz,
            batch_size=batch,
            augment=False,  # no augmentation
            hyp=self.args,
            rect=False,  # no rect
            cache=self.args.cache or None,
            prefix=colorstr(f"{mode}: "),
            data=self.data,
        )

    def postprocess(self, preds):
        """Apply Non-maximum suppression to prediction outputs."""
        if not isinstance(preds, (list, tuple)):  # list for PyTorch inference but list[0] Tensor for export inference
            preds = [preds, None]

        bs, _, nd = preds[0].shape
        bboxes, scores = preds[0].split((4, nd - 4), dim=-1)
        bboxes *= self.args.imgsz
        outputs = [torch.zeros((0, 6), device=bboxes.device)] * bs
        for i, bbox in enumerate(bboxes):  # (300, 4)
            bbox = ops.xywh2xyxy(bbox)
            score, cls = scores[i].max(-1)  # (300, )
            # Do not need threshold for evaluation as only got 300 boxes here
            # idx = score > self.args.conf
            pred = torch.cat([bbox, score[..., None], cls[..., None]], dim=-1)  # filter
            # Sort by confidence to correctly get internal metrics
            pred = pred[score.argsort(descending=True)]
            outputs[i] = pred  # [idx]

        return outputs

    def _prepare_batch(self, si, batch):
        """Prepares a batch for training or inference by applying transformations."""
        idx = batch["batch_idx"] == si
        cls = batch["cls"][idx].squeeze(-1)
        bbox = batch["bboxes"][idx]
        ori_shape = batch["ori_shape"][si]
        imgsz = batch["img"].shape[2:]
        ratio_pad = batch["ratio_pad"][si]
        if len(cls):
            bbox = ops.xywh2xyxy(bbox)  # target boxes
            bbox[..., [0, 2]] *= ori_shape[1]  # native-space pred
            bbox[..., [1, 3]] *= ori_shape[0]  # native-space pred
        return dict(cls=cls, bbox=bbox, ori_shape=ori_shape, imgsz=imgsz, ratio_pad=ratio_pad)

    def _prepare_pred(self, pred, pbatch):
        """Prepares and returns a batch with transformed bounding boxes and class labels."""
        predn = pred.clone()
        predn[..., [0, 2]] *= pbatch["ori_shape"][1] / self.args.imgsz  # native-space pred
        predn[..., [1, 3]] *= pbatch["ori_shape"][0] / self.args.imgsz  # native-space pred
        return predn.float()
