# Supplementary material for: DMSA-Net: a deformable multiscale adaptive classroom behavior recognition network
Source: PeerJ Comput Sci. 2025 Apr 30;11:e2876. doi: 10.7717/peerj-cs.2876 (PMC12192764; doi:10.7717/peerj-cs.2876)
Supplement: Supplemental Information 1 [file peerj-cs-11-2876-s001.zip › ultralytics/models/yolo/detect/predict.py]

# Ultralytics YOLO 🚀, AGPL-3.0 license

from ultralytics.engine.predictor import BasePredictor
from ultralytics.engine.results import Results
from ultralytics.utils import ops


class DetectionPredictor(BasePredictor):
    """
    A class extending the BasePredictor class for prediction based on a detection model.

    Example:
        ```python
        from ultralytics.utils import ASSETS
        from ultralytics.models.yolo.detect import DetectionPredictor

        args = dict(model='yolov8n.pt', source=ASSETS)
        predictor = DetectionPredictor(overrides=args)
        predictor.predict_cli()
        ```
    """

    def postprocess(self, preds, img, orig_imgs):
        """Post-processes predictions and returns a list of Results objects."""
        preds = ops.non_max_suppression(
            preds,
            self.args.conf,
            self.args.iou,
            agnostic=self.args.agnostic_nms,
            max_det=self.args.max_det,
            classes=self.args.classes,
        )

        if not isinstance(orig_imgs, list):  # input images are a torch.Tensor, not a list
            orig_imgs = ops.convert_torch2numpy_batch(orig_imgs)

        results = []
        for i, pred in enumerate(preds):
            orig_img = orig_imgs[i]
            pred[:, :4] = ops.scale_boxes(img.shape[2:], pred[:, :4], orig_img.shape)
            img_path = self.batch[0][i]
            results.append(Results(orig_img, path=img_path, names=self.model.names, boxes=pred))
        return results
