# Supplementary material for: DMSA-Net: a deformable multiscale adaptive classroom behavior recognition network
Source: PeerJ Comput Sci. 2025 Apr 30;11:e2876. doi: 10.7717/peerj-cs.2876 (PMC12192764; doi:10.7717/peerj-cs.2876)
Supplement: Supplemental Information 1 [file peerj-cs-11-2876-s001.zip › ultralytics/models/yolov10/val.py]

from ultralytics.models.yolo.detect import DetectionValidator
from ultralytics.utils import ops
import torch

class YOLOv10DetectionValidator(DetectionValidator):
    def __init__(self, *args, **kwargs):
        super().__init__(*args, **kwargs)
        self.args.save_json |= self.is_coco

    def postprocess(self, preds):
        if isinstance(preds, dict):
            preds = preds["one2one"]

        if isinstance(preds, (list, tuple)):
            preds = preds[0]
        
        # Acknowledgement: Thanks to sanha9999 in #190 and #181!
        if preds.shape[-1] == 6:
            return preds
        else:
            preds = preds.transpose(-1, -2)
            boxes, scores, labels = ops.v10postprocess(preds, self.args.max_det, self.nc)
            bboxes = ops.xywh2xyxy(boxes)
            return torch.cat([bboxes, scores.unsqueeze(-1), labels.unsqueeze(-1)], dim=-1)
