# Supplementary material for: DMSA-Net: a deformable multiscale adaptive classroom behavior recognition network
Source: PeerJ Comput Sci. 2025 Apr 30;11:e2876. doi: 10.7717/peerj-cs.2876 (PMC12192764; doi:10.7717/peerj-cs.2876)
Supplement: Supplemental Information 1 [file peerj-cs-11-2876-s001.zip › ultralytics/nn/attention/attention.py]

######################  CBAM  GAM  ####     START   by  AI&CV  ###############################
 
import torch
from torch import nn
from torch.nn import init
import torch.nn.functional as F
 
from ultralytics.nn.modules.conv import Conv

class DeformableAttention(nn.Module):
    def __init__(self, in_channels, out_channels):
        super(DeformableAttention, self).__init__()
        self.conv_offset = nn.Conv2d(in_channels, in_channels, kernel_size=3, padding=1)
        self.conv_gamma = nn.Conv2d(in_channels, out_channels, kernel_size=1)
        self.conv_phi = nn.Conv2d(in_channels, out_channels, kernel_size=1)
    
    def forward(self, x):
        # Calculate offsets
        offset = self.conv_offset(x)
        # Predict gamma and phi
        gamma = self.conv_gamma(x)
        phi = F.relu(self.conv_phi(x))
        # Apply deformable attention
        attention = F.grid_sample(phi, offset, align_corners=True)
        attention = F.softmax(gamma + attention, dim=1)
        # Apply attention to input
        out = attention * phi
        return out
        
class ChannelAttention(nn.Module):
    # Channel-attention module https://github.com/open-mmlab/mmdetection/tree/v3.0.0rc1/configs/rtmdet
    def __init__(self, channels: int) -> None:
        super().__init__()
        self.pool = nn.AdaptiveAvgPool2d(1)
        self.fc = nn.Conv2d(channels, channels, 1, 1, 0, bias=True)
        self.act = nn.Sigmoid()
 
    def forward(self, x: torch.Tensor) -> torch.Tensor:
        return x * self.act(self.fc(self.pool(x)))
 
 
class SpatialAttention(nn.Module):
    # Spatial-attention module
    def __init__(self, kernel_size=7):
        super().__init__()
        assert kernel_size in (3, 7), 'kernel size must be 3 or 7'
        padding = 3 if kernel_size == 7 else 1
        self.cv1 = nn.Conv2d(2, 1, kernel_size, padding=padding, bias=False)
        self.act = nn.Sigmoid()
 
    def forward(self, x):
        return x * self.act(self.cv1(torch.cat([torch.mean(x, 1, keepdim=True), torch.max(x, 1, keepdim=True)[0]], 1)))
 
 
class CBAM(nn.Module):
    # Convolutional Block Attention Module
    def __init__(self, c1, c2, kernel_size=7):  # ch_in, kernels
        super().__init__()
        self.channel_attention = ChannelAttention(c2)
        self.spatial_attention = SpatialAttention(kernel_size)
 
    def forward(self, x):
        return self.spatial_attention(self.channel_attention(x))
 
 
class PSCBAM(nn.Module):
 
    def __init__(self, c1, c2, e=0.5):
        super().__init__()
        assert (c1 == c2)
        self.c = int(c1 * e)
        self.cv1 = Conv(c1, 2 * self.c, 1, 1)
        self.cv2 = Conv(2 * self.c, c1, 1)
 
        self.attn = CBAM(self.c,self.c)
        self.ffn = nn.Sequential(
            Conv(self.c, self.c * 2, 1),
            Conv(self.c * 2, self.c, 1, act=False)
        )
 
    def forward(self, x):
        a, b = self.cv1(x).split((self.c, self.c), dim=1)
        b = b + self.attn(b)
        b = b + self.ffn(b)
        return self.cv2(torch.cat((a, b), 1))
 
 
def channel_shuffle(x, groups=2):  ##shuffle channel
    # RESHAPE----->transpose------->Flatten
    B, C, H, W = x.size()
    out = x.view(B, groups, C // groups, H, W).permute(0, 2, 1, 3, 4).contiguous()
    out = out.view(B, C, H, W)
    return out
 
 
class GAM_Attention(nn.Module):
    # https://paperswithcode.com/paper/global-attention-mechanism-retain-information
    def __init__(self, c1, c2, group=True, rate=4):
        super(GAM_Attention, self).__init__()
 
        self.channel_attention = nn.Sequential(
            nn.Linear(c1, int(c1 / rate)),
            nn.ReLU(inplace=True),
            nn.Linear(int(c1 / rate), c1)
        )
 
        self.spatial_attention = nn.Sequential(
 
            nn.Conv2d(c1, c1 // rate, kernel_size=7, padding=3, groups=rate) if group else nn.Conv2d(c1, int(c1 / rate),
                                                                                                     kernel_size=7,
                                                                                                     padding=3),
            nn.BatchNorm2d(int(c1 / rate)),
            nn.ReLU(inplace=True),
            nn.Conv2d(c1 // rate, c2, kernel_size=7, padding=3, groups=rate) if group else nn.Conv2d(int(c1 / rate), c2,
                                                                                                     kernel_size=7,
                                                                                                     padding=3),
            nn.BatchNorm2d(c2)
        )
 
    def forward(self, x):
        b, c, h, w = x.shape
        x_permute = x.permute(0, 2, 3, 1).view(b, -1, c)
        x_att_permute = self.channel_attention(x_permute).view(b, h, w, c)
        x_channel_att = x_att_permute.permute(0, 3, 1, 2)
        # x_channel_att=channel_shuffle(x_channel_att,4) #last shuffle
        x = x * x_channel_att
 
        x_spatial_att = self.spatial_attention(x).sigmoid()
        x_spatial_att = channel_shuffle(x_spatial_att, 4)  # last shuffle
        out = x * x_spatial_att
        # out=channel_shuffle(out,4) #last shuffle
        return out
 
class PSGAM(nn.Module):
 
    def __init__(self, c1, c2, e=0.5):
        super().__init__()
        assert (c1 == c2)
        self.c = int(c1 * e)
        self.cv1 = Conv(c1, 2 * self.c, 1, 1)
        self.cv2 = Conv(2 * self.c, c1, 1)
 
        self.attn = GAM_Attention(self.c,self.c)
        self.ffn = nn.Sequential(
            Conv(self.c, self.c * 2, 1),
            Conv(self.c * 2, self.c, 1, act=False)
        )
 
    def forward(self, x):
        a, b = self.cv1(x).split((self.c, self.c), dim=1)
        b = b + self.attn(b)
        b = b + self.ffn(b)
        return self.cv2(torch.cat((a, b), 1))
######################  CBAM  GAM  ####     end   by  AI&CV  ###############################
