# Supplementary material for: DMSA-Net: a deformable multiscale adaptive classroom behavior recognition network
Source: PeerJ Comput Sci. 2025 Apr 30;11:e2876. doi: 10.7717/peerj-cs.2876 (PMC12192764; doi:10.7717/peerj-cs.2876)
Supplement: Supplemental Information 1 [file peerj-cs-11-2876-s001.zip › ultralytics/nn/modules/block.py]

# Ultralytics YOLO 🚀, AGPL-3.0 license
"""Block modules."""

import torch
import torch.nn as nn
import torch.nn.functional as F

from einops import rearrange
from torch import Tensor
from typing import Tuple
import tensorflow as tf

from .conv import Conv, DWConv, GhostConv, LightConv, RepConv, autopad
from .transformer import TransformerBlock
from ultralytics.utils.torch_utils import fuse_conv_and_bn

__all__ = (
    "DFL",
    "HGBlock",
    "HGStem",
    "SPP",
    "SPPF",
    "C1",
    "C2",
    "C3",
    "C2f",
    "C2fAttn",
    "ImagePoolingAttn",
    "ContrastiveHead",
    "BNContrastiveHead",
    "C3x",
    "C3TR",
    "C3Ghost",
    "GhostBottleneck",
    "Bottleneck",
    "BottleneckCSP",
    "Proto",
    "RepC3",
    "ResNetLayer",
    "RepNCSPELAN4",
    "ADown",
    "SPPELAN",
    "CBFuse",
    "CBLinear",
    "BiLevelRoutingAttention",
    "EMA",
    "Silence",
)


class DFL(nn.Module):
    """
    Integral module of Distribution Focal Loss (DFL).

    Proposed in Generalized Focal Loss https://ieeexplore.ieee.org/document/9792391
    """

    def __init__(self, c1=16):
        """Initialize a convolutional layer with a given number of input channels."""
        super().__init__()
        self.conv = nn.Conv2d(c1, 1, 1, bias=False).requires_grad_(False)
        x = torch.arange(c1, dtype=torch.float)
        self.conv.weight.data[:] = nn.Parameter(x.view(1, c1, 1, 1))
        self.c1 = c1

    def forward(self, x):
        """Applies a transformer layer on input tensor 'x' and returns a tensor."""
        b, _, a = x.shape  # batch, channels, anchors
        return self.conv(x.view(b, 4, self.c1, a).transpose(2, 1).softmax(1)).view(b, 4, a)
        # return self.conv(x.view(b, self.c1, 4, a).softmax(1)).view(b, 4, a)


class Proto(nn.Module):
    """YOLOv8 mask Proto module for segmentation models."""

    def __init__(self, c1, c_=256, c2=32):
        """
        Initializes the YOLOv8 mask Proto module with specified number of protos and masks.

        Input arguments are ch_in, number of protos, number of masks.
        """
        super().__init__()
        self.cv1 = Conv(c1, c_, k=3)
        self.upsample = nn.ConvTranspose2d(c_, c_, 2, 2, 0, bias=True)  # nn.Upsample(scale_factor=2, mode='nearest')
        self.cv2 = Conv(c_, c_, k=3)
        self.cv3 = Conv(c_, c2)

    def forward(self, x):
        """Performs a forward pass through layers using an upsampled input image."""
        return self.cv3(self.cv2(self.upsample(self.cv1(x))))


class HGStem(nn.Module):
    """
    StemBlock of PPHGNetV2 with 5 convolutions and one maxpool2d.

    https://github.com/PaddlePaddle/PaddleDetection/blob/develop/ppdet/modeling/backbones/hgnet_v2.py
    """

    def __init__(self, c1, cm, c2):
        """Initialize the SPP layer with input/output channels and specified kernel sizes for max pooling."""
        super().__init__()
        self.stem1 = Conv(c1, cm, 3, 2, act=nn.ReLU())
        self.stem2a = Conv(cm, cm // 2, 2, 1, 0, act=nn.ReLU())
        self.stem2b = Conv(cm // 2, cm, 2, 1, 0, act=nn.ReLU())
        self.stem3 = Conv(cm * 2, cm, 3, 2, act=nn.ReLU())
        self.stem4 = Conv(cm, c2, 1, 1, act=nn.ReLU())
        self.pool = nn.MaxPool2d(kernel_size=2, stride=1, padding=0, ceil_mode=True)

    def forward(self, x):
        """Forward pass of a PPHGNetV2 backbone layer."""
        x = self.stem1(x)
        x = F.pad(x, [0, 1, 0, 1])
        x2 = self.stem2a(x)
        x2 = F.pad(x2, [0, 1, 0, 1])
        x2 = self.stem2b(x2)
        x1 = self.pool(x)
        x = torch.cat([x1, x2], dim=1)
        x = self.stem3(x)
        x = self.stem4(x)
        return x


class HGBlock(nn.Module):
    """
    HG_Block of PPHGNetV2 with 2 convolutions and LightConv.

    https://github.com/PaddlePaddle/PaddleDetection/blob/develop/ppdet/modeling/backbones/hgnet_v2.py
    """

    def __init__(self, c1, cm, c2, k=3, n=6, lightconv=False, shortcut=False, act=nn.ReLU()):
        """Initializes a CSP Bottleneck with 1 convolution using specified input and output channels."""
        super().__init__()
        block = LightConv if lightconv else Conv
        self.m = nn.ModuleList(block(c1 if i == 0 else cm, cm, k=k, act=act) for i in range(n))
        self.sc = Conv(c1 + n * cm, c2 // 2, 1, 1, act=act)  # squeeze conv
        self.ec = Conv(c2 // 2, c2, 1, 1, act=act)  # excitation conv
        self.add = shortcut and c1 == c2

    def forward(self, x):
        """Forward pass of a PPHGNetV2 backbone layer."""
        y = [x]
        y.extend(m(y[-1]) for m in self.m)
        y = self.ec(self.sc(torch.cat(y, 1)))
        return y + x if self.add else y


class SPP(nn.Module):
    """Spatial Pyramid Pooling (SPP) layer https://arxiv.org/abs/1406.4729."""

    def __init__(self, c1, c2, k=(5, 9, 13)):
        """Initialize the SPP layer with input/output channels and pooling kernel sizes."""
        super().__init__()
        c_ = c1 // 2  # hidden channels
        self.cv1 = Conv(c1, c_, 1, 1)
        self.cv2 = Conv(c_ * (len(k) + 1), c2, 1, 1)
        self.m = nn.ModuleList([nn.MaxPool2d(kernel_size=x, stride=1, padding=x // 2) for x in k])

    def forward(self, x):
        """Forward pass of the SPP layer, performing spatial pyramid pooling."""
        x = self.cv1(x)
        return self.cv2(torch.cat([x] + [m(x) for m in self.m], 1))


class SPPF(nn.Module):
    """Spatial Pyramid Pooling - Fast (SPPF) layer for YOLOv5 by Glenn Jocher."""

    def __init__(self, c1, c2, k=5):
        """
        Initializes the SPPF layer with given input/output channels and kernel size.

        This module is equivalent to SPP(k=(5, 9, 13)).
        """
        super().__init__()
        c_ = c1 // 2  # hidden channels
        self.cv1 = Conv(c1, c_, 1, 1)
        self.cv2 = Conv(c_ * 4, c2, 1, 1)
        self.m = nn.MaxPool2d(kernel_size=k, stride=1, padding=k // 2)

    def forward(self, x):
        """Forward pass through Ghost Convolution block."""
        x = self.cv1(x)
        y1 = self.m(x)
        y2 = self.m(y1)
        return self.cv2(torch.cat((x, y1, y2, self.m(y2)), 1))


class C1(nn.Module):
    """CSP Bottleneck with 1 convolution."""

    def __init__(self, c1, c2, n=1):
        """Initializes the CSP Bottleneck with configurations for 1 convolution with arguments ch_in, ch_out, number."""
        super().__init__()
        self.cv1 = Conv(c1, c2, 1, 1)
        self.m = nn.Sequential(*(Conv(c2, c2, 3) for _ in range(n)))

    def forward(self, x):
        """Applies cross-convolutions to input in the C3 module."""
        y = self.cv1(x)
        return self.m(y) + y


class C2(nn.Module):
    """CSP Bottleneck with 2 convolutions."""

    def __init__(self, c1, c2, n=1, shortcut=True, g=1, e=0.5):
        """Initializes the CSP Bottleneck with 2 convolutions module with arguments ch_in, ch_out, number, shortcut,
        groups, expansion.
        """
        super().__init__()
        self.c = int(c2 * e)  # hidden channels
        self.cv1 = Conv(c1, 2 * self.c, 1, 1)
        self.cv2 = Conv(2 * self.c, c2, 1)  # optional act=FReLU(c2)
        # self.attention = ChannelAttention(2 * self.c)  # or SpatialAttention()
        self.m = nn.Sequential(*(Bottleneck(self.c, self.c, shortcut, g, k=((3, 3), (3, 3)), e=1.0) for _ in range(n)))

    def forward(self, x):
        """Forward pass through the CSP bottleneck with 2 convolutions."""
        a, b = self.cv1(x).chunk(2, 1)
        return self.cv2(torch.cat((self.m(a), b), 1))


class C2f(nn.Module):
    """Faster Implementation of CSP Bottleneck with 2 convolutions."""

    def __init__(self, c1, c2, n=1, shortcut=False, g=1, e=0.5):
        """Initialize CSP bottleneck layer with two convolutions with arguments ch_in, ch_out, number, shortcut, groups,
        expansion.
        """
        super().__init__()
        self.c = int(c2 * e)  # hidden channels
        self.cv1 = Conv(c1, 2 * self.c, 1, 1)
        self.cv2 = Conv((2 + n) * self.c, c2, 1)  # optional act=FReLU(c2)
        self.m = nn.ModuleList(Bottleneck(self.c, self.c, shortcut, g, k=((3, 3), (3, 3)), e=1.0) for _ in range(n))

    def forward(self, x):
        """Forward pass through C2f layer."""
        y = list(self.cv1(x).chunk(2, 1))
        y.extend(m(y[-1]) for m in self.m)
        return self.cv2(torch.cat(y, 1))

    def forward_split(self, x):
        """Forward pass using split() instead of chunk()."""
        y = list(self.cv1(x).split((self.c, self.c), 1))
        y.extend(m(y[-1]) for m in self.m)
        return self.cv2(torch.cat(y, 1))


class C3(nn.Module):
    """CSP Bottleneck with 3 convolutions."""

    def __init__(self, c1, c2, n=1, shortcut=True, g=1, e=0.5):
        """Initialize the CSP Bottleneck with given channels, number, shortcut, groups, and expansion values."""
        super().__init__()
        c_ = int(c2 * e)  # hidden channels
        self.cv1 = Conv(c1, c_, 1, 1)
        self.cv2 = Conv(c1, c_, 1, 1)
        self.cv3 = Conv(2 * c_, c2, 1)  # optional act=FReLU(c2)
        self.m = nn.Sequential(*(Bottleneck(c_, c_, shortcut, g, k=((1, 1), (3, 3)), e=1.0) for _ in range(n)))

    def forward(self, x):
        """Forward pass through the CSP bottleneck with 2 convolutions."""
        return self.cv3(torch.cat((self.m(self.cv1(x)), self.cv2(x)), 1))


class C3x(C3):
    """C3 module with cross-convolutions."""

    def __init__(self, c1, c2, n=1, shortcut=True, g=1, e=0.5):
        """Initialize C3TR instance and set default parameters."""
        super().__init__(c1, c2, n, shortcut, g, e)
        self.c_ = int(c2 * e)
        self.m = nn.Sequential(*(Bottleneck(self.c_, self.c_, shortcut, g, k=((1, 3), (3, 1)), e=1) for _ in range(n)))


class RepC3(nn.Module):
    """Rep C3."""

    def __init__(self, c1, c2, n=3, e=1.0):
        """Initialize CSP Bottleneck with a single convolution using input channels, output channels, and number."""
        super().__init__()
        c_ = int(c2 * e)  # hidden channels
        self.cv1 = Conv(c1, c2, 1, 1)
        self.cv2 = Conv(c1, c2, 1, 1)
        self.m = nn.Sequential(*[RepConv(c_, c_) for _ in range(n)])
        self.cv3 = Conv(c_, c2, 1, 1) if c_ != c2 else nn.Identity()

    def forward(self, x):
        """Forward pass of RT-DETR neck layer."""
        return self.cv3(self.m(self.cv1(x)) + self.cv2(x))


class C3TR(C3):
    """C3 module with TransformerBlock()."""

    def __init__(self, c1, c2, n=1, shortcut=True, g=1, e=0.5):
        """Initialize C3Ghost module with GhostBottleneck()."""
        super().__init__(c1, c2, n, shortcut, g, e)
        c_ = int(c2 * e)
        self.m = TransformerBlock(c_, c_, 4, n)


class C3Ghost(C3):
    """C3 module with GhostBottleneck()."""

    def __init__(self, c1, c2, n=1, shortcut=True, g=1, e=0.5):
        """Initialize 'SPP' module with various pooling sizes for spatial pyramid pooling."""
        super().__init__(c1, c2, n, shortcut, g, e)
        c_ = int(c2 * e)  # hidden channels
        self.m = nn.Sequential(*(GhostBottleneck(c_, c_) for _ in range(n)))


class GhostBottleneck(nn.Module):
    """Ghost Bottleneck https://github.com/huawei-noah/ghostnet."""

    def __init__(self, c1, c2, k=3, s=1):
        """Initializes GhostBottleneck module with arguments ch_in, ch_out, kernel, stride."""
        super().__init__()
        c_ = c2 // 2
        self.conv = nn.Sequential(
            GhostConv(c1, c_, 1, 1),  # pw
            DWConv(c_, c_, k, s, act=False) if s == 2 else nn.Identity(),  # dw
            GhostConv(c_, c2, 1, 1, act=False),  # pw-linear
        )
        self.shortcut = (
            nn.Sequential(DWConv(c1, c1, k, s, act=False), Conv(c1, c2, 1, 1, act=False)) if s == 2 else nn.Identity()
        )

    def forward(self, x):
        """Applies skip connection and concatenation to input tensor."""
        return self.conv(x) + self.shortcut(x)


class Bottleneck(nn.Module):
    """Standard bottleneck."""

    def __init__(self, c1, c2, shortcut=True, g=1, k=(3, 3), e=0.5):
        """Initializes a bottleneck module with given input/output channels, shortcut option, group, kernels, and
        expansion.
        """
        super().__init__()
        c_ = int(c2 * e)  # hidden channels
        self.cv1 = Conv(c1, c_, k[0], 1)
        self.cv2 = Conv(c_, c2, k[1], 1, g=g)
        self.add = shortcut and c1 == c2

    def forward(self, x):
        """'forward()' applies the YOLO FPN to input data."""
        return x + self.cv2(self.cv1(x)) if self.add else self.cv2(self.cv1(x))


class BottleneckCSP(nn.Module):
    """CSP Bottleneck https://github.com/WongKinYiu/CrossStagePartialNetworks."""

    def __init__(self, c1, c2, n=1, shortcut=True, g=1, e=0.5):
        """Initializes the CSP Bottleneck given arguments for ch_in, ch_out, number, shortcut, groups, expansion."""
        super().__init__()
        c_ = int(c2 * e)  # hidden channels
        self.cv1 = Conv(c1, c_, 1, 1)
        self.cv2 = nn.Conv2d(c1, c_, 1, 1, bias=False)
        self.cv3 = nn.Conv2d(c_, c_, 1, 1, bias=False)
        self.cv4 = Conv(2 * c_, c2, 1, 1)
        self.bn = nn.BatchNorm2d(2 * c_)  # applied to cat(cv2, cv3)
        self.act = nn.SiLU()
        self.m = nn.Sequential(*(Bottleneck(c_, c_, shortcut, g, e=1.0) for _ in range(n)))

    def forward(self, x):
        """Applies a CSP bottleneck with 3 convolutions."""
        y1 = self.cv3(self.m(self.cv1(x)))
        y2 = self.cv2(x)
        return self.cv4(self.act(self.bn(torch.cat((y1, y2), 1))))


class ResNetBlock(nn.Module):
    """ResNet block with standard convolution layers."""

    def __init__(self, c1, c2, s=1, e=4):
        """Initialize convolution with given parameters."""
        super().__init__()
        c3 = e * c2
        self.cv1 = Conv(c1, c2, k=1, s=1, act=True)
        self.cv2 = Conv(c2, c2, k=3, s=s, p=1, act=True)
        self.cv3 = Conv(c2, c3, k=1, act=False)
        self.shortcut = nn.Sequential(Conv(c1, c3, k=1, s=s, act=False)) if s != 1 or c1 != c3 else nn.Identity()

    def forward(self, x):
        """Forward pass through the ResNet block."""
        return F.relu(self.cv3(self.cv2(self.cv1(x))) + self.shortcut(x))


class ResNetLayer(nn.Module):
    """ResNet layer with multiple ResNet blocks."""

    def __init__(self, c1, c2, s=1, is_first=False, n=1, e=4):
        """Initializes the ResNetLayer given arguments."""
        super().__init__()
        self.is_first = is_first

        if self.is_first:
            self.layer = nn.Sequential(
                Conv(c1, c2, k=7, s=2, p=3, act=True), nn.MaxPool2d(kernel_size=3, stride=2, padding=1)
            )
        else:
            blocks = [ResNetBlock(c1, c2, s, e=e)]
            blocks.extend([ResNetBlock(e * c2, c2, 1, e=e) for _ in range(n - 1)])
            self.layer = nn.Sequential(*blocks)

    def forward(self, x):
        """Forward pass through the ResNet layer."""
        return self.layer(x)


class MaxSigmoidAttnBlock(nn.Module):
    """Max Sigmoid attention block."""

    def __init__(self, c1, c2, nh=1, ec=128, gc=512, scale=False):
        """Initializes MaxSigmoidAttnBlock with specified arguments."""
        super().__init__()
        self.nh = nh
        self.hc = c2 // nh
        self.ec = Conv(c1, ec, k=1, act=False) if c1 != ec else None
        self.gl = nn.Linear(gc, ec)
        self.bias = nn.Parameter(torch.zeros(nh))
        self.proj_conv = Conv(c1, c2, k=3, s=1, act=False)
        self.scale = nn.Parameter(torch.ones(1, nh, 1, 1)) if scale else 1.0

    def forward(self, x, guide):
        """Forward process."""
        bs, _, h, w = x.shape

        guide = self.gl(guide)
        guide = guide.view(bs, -1, self.nh, self.hc)
        embed = self.ec(x) if self.ec is not None else x
        embed = embed.view(bs, self.nh, self.hc, h, w)

        aw = torch.einsum("bmchw,bnmc->bmhwn", embed, guide)
        aw = aw.max(dim=-1)[0]
        aw = aw / (self.hc**0.5)
        aw = aw + self.bias[None, :, None, None]
        aw = aw.sigmoid() * self.scale

        x = self.proj_conv(x)
        x = x.view(bs, self.nh, -1, h, w)
        x = x * aw.unsqueeze(2)
        return x.view(bs, -1, h, w)


class C2fAttn(nn.Module):
    """C2f module with an additional attn module."""

    def __init__(self, c1, c2, n=1, ec=128, nh=1, gc=512, shortcut=False, g=1, e=0.5):
        """Initialize CSP bottleneck layer with two convolutions with arguments ch_in, ch_out, number, shortcut, groups,
        expansion.
        """
        super().__init__()
        self.c = int(c2 * e)  # hidden channels
        self.cv1 = Conv(c1, 2 * self.c, 1, 1)
        self.cv2 = Conv((3 + n) * self.c, c2, 1)  # optional act=FReLU(c2)
        self.m = nn.ModuleList(Bottleneck(self.c, self.c, shortcut, g, k=((3, 3), (3, 3)), e=1.0) for _ in range(n))
        self.attn = MaxSigmoidAttnBlock(self.c, self.c, gc=gc, ec=ec, nh=nh)

    def forward(self, x, guide):
        """Forward pass through C2f layer."""
        y = list(self.cv1(x).chunk(2, 1))
        y.extend(m(y[-1]) for m in self.m)
        y.append(self.attn(y[-1], guide))
        return self.cv2(torch.cat(y, 1))

    def forward_split(self, x, guide):
        """Forward pass using split() instead of chunk()."""
        y = list(self.cv1(x).split((self.c, self.c), 1))
        y.extend(m(y[-1]) for m in self.m)
        y.append(self.attn(y[-1], guide))
        return self.cv2(torch.cat(y, 1))


class ImagePoolingAttn(nn.Module):
    """ImagePoolingAttn: Enhance the text embeddings with image-aware information."""

    def __init__(self, ec=256, ch=(), ct=512, nh=8, k=3, scale=False):
        """Initializes ImagePoolingAttn with specified arguments."""
        super().__init__()

        nf = len(ch)
        self.query = nn.Sequential(nn.LayerNorm(ct), nn.Linear(ct, ec))
        self.key = nn.Sequential(nn.LayerNorm(ec), nn.Linear(ec, ec))
        self.value = nn.Sequential(nn.LayerNorm(ec), nn.Linear(ec, ec))
        self.proj = nn.Linear(ec, ct)
        self.scale = nn.Parameter(torch.tensor([0.0]), requires_grad=True) if scale else 1.0
        self.projections = nn.ModuleList([nn.Conv2d(in_channels, ec, kernel_size=1) for in_channels in ch])
        self.im_pools = nn.ModuleList([nn.AdaptiveMaxPool2d((k, k)) for _ in range(nf)])
        self.ec = ec
        self.nh = nh
        self.nf = nf
        self.hc = ec // nh
        self.k = k

    def forward(self, x, text):
        """Executes attention mechanism on input tensor x and guide tensor."""
        bs = x[0].shape[0]
        assert len(x) == self.nf
        num_patches = self.k**2
        x = [pool(proj(x)).view(bs, -1, num_patches) for (x, proj, pool) in zip(x, self.projections, self.im_pools)]
        x = torch.cat(x, dim=-1).transpose(1, 2)
        q = self.query(text)
        k = self.key(x)
        v = self.value(x)

        # q = q.reshape(1, text.shape[1], self.nh, self.hc).repeat(bs, 1, 1, 1)
        q = q.reshape(bs, -1, self.nh, self.hc)
        k = k.reshape(bs, -1, self.nh, self.hc)
        v = v.reshape(bs, -1, self.nh, self.hc)

        aw = torch.einsum("bnmc,bkmc->bmnk", q, k)
        aw = aw / (self.hc**0.5)
        aw = F.softmax(aw, dim=-1)

        x = torch.einsum("bmnk,bkmc->bnmc", aw, v)
        x = self.proj(x.reshape(bs, -1, self.ec))
        return x * self.scale + text


class ContrastiveHead(nn.Module):
    """Contrastive Head for YOLO-World compute the region-text scores according to the similarity between image and text
    features.
    """

    def __init__(self):
        """Initializes ContrastiveHead with specified region-text similarity parameters."""
        super().__init__()
        self.bias = nn.Parameter(torch.zeros([]))
        self.logit_scale = nn.Parameter(torch.ones([]) * torch.tensor(1 / 0.07).log())

    def forward(self, x, w):
        """Forward function of contrastive learning."""
        x = F.normalize(x, dim=1, p=2)
        w = F.normalize(w, dim=-1, p=2)
        x = torch.einsum("bchw,bkc->bkhw", x, w)
        return x * self.logit_scale.exp() + self.bias


class BNContrastiveHead(nn.Module):
    """
    Batch Norm Contrastive Head for YOLO-World using batch norm instead of l2-normalization.

    Args:
        embed_dims (int): Embed dimensions of text and image features.
    """

    def __init__(self, embed_dims: int):
        """Initialize ContrastiveHead with region-text similarity parameters."""
        super().__init__()
        self.norm = nn.BatchNorm2d(embed_dims)
        self.bias = nn.Parameter(torch.zeros([]))
        # use -1.0 is more stable
        self.logit_scale = nn.Parameter(-1.0 * torch.ones([]))

    def forward(self, x, w):
        """Forward function of contrastive learning."""
        x = self.norm(x)
        w = F.normalize(w, dim=-1, p=2)
        x = torch.einsum("bchw,bkc->bkhw", x, w)
        return x * self.logit_scale.exp() + self.bias


class RepBottleneck(nn.Module):
    """Rep bottleneck."""

    def __init__(self, c1, c2, shortcut=True, g=1, k=(3, 3), e=0.5):
        """Initializes a RepBottleneck module with customizable in/out channels, shortcut option, groups and expansion
        ratio.
        """
        super().__init__()
        c_ = int(c2 * e)  # hidden channels
        self.cv1 = RepConv(c1, c_, k[0], 1)
        self.cv2 = Conv(c_, c2, k[1], 1, g=g)
        self.add = shortcut and c1 == c2

    def forward(self, x):
        """Forward pass through RepBottleneck layer."""
        return x + self.cv2(self.cv1(x)) if self.add else self.cv2(self.cv1(x))


class RepCSP(nn.Module):
    """Rep CSP Bottleneck with 3 convolutions."""

    def __init__(self, c1, c2, n=1, shortcut=True, g=1, e=0.5):
        """Initializes RepCSP layer with given channels, repetitions, shortcut, groups and expansion ratio."""
        super().__init__()
        c_ = int(c2 * e)  # hidden channels
        self.cv1 = Conv(c1, c_, 1, 1)
        self.cv2 = Conv(c1, c_, 1, 1)
        self.cv3 = Conv(2 * c_, c2, 1)  # optional act=FReLU(c2)
        self.m = nn.Sequential(*(RepBottleneck(c_, c_, shortcut, g, e=1.0) for _ in range(n)))

    def forward(self, x):
        """Forward pass through RepCSP layer."""
        return self.cv3(torch.cat((self.m(self.cv1(x)), self.cv2(x)), 1))


class RepNCSPELAN4(nn.Module):
    """CSP-ELAN."""

    def __init__(self, c1, c2, c3, c4, n=1):
        """Initializes CSP-ELAN layer with specified channel sizes, repetitions, and convolutions."""
        super().__init__()
        self.c = c3 // 2
        self.cv1 = Conv(c1, c3, 1, 1)
        self.cv2 = nn.Sequential(RepCSP(c3 // 2, c4, n), Conv(c4, c4, 3, 1))
        self.cv3 = nn.Sequential(RepCSP(c4, c4, n), Conv(c4, c4, 3, 1))
        self.cv4 = Conv(c3 + (2 * c4), c2, 1, 1)

    def forward(self, x):
        """Forward pass through RepNCSPELAN4 layer."""
        y = list(self.cv1(x).chunk(2, 1))
        y.extend((m(y[-1])) for m in [self.cv2, self.cv3])
        return self.cv4(torch.cat(y, 1))

    def forward_split(self, x):
        """Forward pass using split() instead of chunk()."""
        y = list(self.cv1(x).split((self.c, self.c), 1))
        y.extend(m(y[-1]) for m in [self.cv2, self.cv3])
        return self.cv4(torch.cat(y, 1))


class ADown(nn.Module):
    """ADown."""

    def __init__(self, c1, c2):
        """Initializes ADown module with convolution layers to downsample input from channels c1 to c2."""
        super().__init__()
        self.c = c2 // 2
        self.cv1 = Conv(c1 // 2, self.c, 3, 2, 1)
        self.cv2 = Conv(c1 // 2, self.c, 1, 1, 0)

    def forward(self, x):
        """Forward pass through ADown layer."""
        x = torch.nn.functional.avg_pool2d(x, 2, 1, 0, False, True)
        x1, x2 = x.chunk(2, 1)
        x1 = self.cv1(x1)
        x2 = torch.nn.functional.max_pool2d(x2, 3, 2, 1)
        x2 = self.cv2(x2)
        return torch.cat((x1, x2), 1)


class SPPELAN(nn.Module):
    """SPP-ELAN."""

    def __init__(self, c1, c2, c3, k=5):
        """Initializes SPP-ELAN block with convolution and max pooling layers for spatial pyramid pooling."""
        super().__init__()
        self.c = c3
        self.cv1 = Conv(c1, c3, 1, 1)
        self.cv2 = nn.MaxPool2d(kernel_size=k, stride=1, padding=k // 2)
        self.cv3 = nn.MaxPool2d(kernel_size=k, stride=1, padding=k // 2)
        self.cv4 = nn.MaxPool2d(kernel_size=k, stride=1, padding=k // 2)
        self.cv5 = Conv(4 * c3, c2, 1, 1)

    def forward(self, x):
        """Forward pass through SPPELAN layer."""
        y = [self.cv1(x)]
        y.extend(m(y[-1]) for m in [self.cv2, self.cv3, self.cv4])
        return self.cv5(torch.cat(y, 1))


class Silence(nn.Module):
    """Silence."""

    def __init__(self):
        """Initializes the Silence module."""
        super(Silence, self).__init__()

    def forward(self, x):
        """Forward pass through Silence layer."""
        return x


class CBLinear(nn.Module):
    """CBLinear."""

    def __init__(self, c1, c2s, k=1, s=1, p=None, g=1):
        """Initializes the CBLinear module, passing inputs unchanged."""
        super(CBLinear, self).__init__()
        self.c2s = c2s
        self.conv = nn.Conv2d(c1, sum(c2s), k, s, autopad(k, p), groups=g, bias=True)

    def forward(self, x):
        """Forward pass through CBLinear layer."""
        outs = self.conv(x).split(self.c2s, dim=1)
        return outs


class CBFuse(nn.Module):
    """CBFuse."""

    def __init__(self, idx):
        """Initializes CBFuse module with layer index for selective feature fusion."""
        super(CBFuse, self).__init__()
        self.idx = idx

    def forward(self, xs):
        """Forward pass through CBFuse layer."""
        target_size = xs[-1].shape[2:]
        res = [F.interpolate(x[self.idx[i]], size=target_size, mode="nearest") for i, x in enumerate(xs[:-1])]
        out = torch.sum(torch.stack(res + xs[-1:]), dim=0)
        return out


class RepVGGDW(torch.nn.Module):
    def __init__(self, ed) -> None:
        super().__init__()
        self.conv = Conv(ed, ed, 7, 1, 3, g=ed, act=False)
        self.conv1 = Conv(ed, ed, 3, 1, 1, g=ed, act=False)
        self.dim = ed
        self.act = nn.SiLU()
    
    def forward(self, x):
        return self.act(self.conv(x) + self.conv1(x))
    
    def forward_fuse(self, x):
        return self.act(self.conv(x))

    @torch.no_grad()
    def fuse(self):
        conv = fuse_conv_and_bn(self.conv.conv, self.conv.bn)
        conv1 = fuse_conv_and_bn(self.conv1.conv, self.conv1.bn)
        
        conv_w = conv.weight
        conv_b = conv.bias
        conv1_w = conv1.weight
        conv1_b = conv1.bias
        
        conv1_w = torch.nn.functional.pad(conv1_w, [2,2,2,2])

        final_conv_w = conv_w + conv1_w
        final_conv_b = conv_b + conv1_b

        conv.weight.data.copy_(final_conv_w)
        conv.bias.data.copy_(final_conv_b)

        self.conv = conv
        del self.conv1

class CIB(nn.Module):
    """Standard bottleneck."""

    def __init__(self, c1, c2, shortcut=True, e=0.5, lk=False):
        """Initializes a bottleneck module with given input/output channels, shortcut option, group, kernels, and
        expansion.
        """
        super().__init__()
        c_ = int(c2 * e)  # hidden channels
        self.cv1 = nn.Sequential(
            Conv(c1, c1, 3, g=c1),
            Conv(c1, 2 * c_, 1),
            Conv(2 * c_, 2 * c_, 3, g=2 * c_) if not lk else RepVGGDW(2 * c_),
            Conv(2 * c_, c2, 1),
            Conv(c2, c2, 3, g=c2),
        )

        self.add = shortcut and c1 == c2

    def forward(self, x):
        """'forward()' applies the YOLO FPN to input data."""
        return x + self.cv1(x) if self.add else self.cv1(x)

class C2fCIB(C2f):
    """Faster Implementation of CSP Bottleneck with 2 convolutions."""

    def __init__(self, c1, c2, n=1, shortcut=False, lk=False, g=1, e=0.5):
        """Initialize CSP bottleneck layer with two convolutions with arguments ch_in, ch_out, number, shortcut, groups,
        expansion.
        """
        super().__init__(c1, c2, n, shortcut, g, e)
        self.m = nn.ModuleList(CIB(self.c, self.c, shortcut, e=1.0, lk=lk) for _ in range(n))


class Attention(nn.Module):
    def __init__(self, dim, num_heads=8,
                 attn_ratio=0.5):
        super().__init__()
        self.num_heads = num_heads
        self.head_dim = dim // num_heads
        self.key_dim = int(self.head_dim * attn_ratio)
        self.scale = self.key_dim ** -0.5
        nh_kd = nh_kd = self.key_dim * num_heads
        h = dim + nh_kd * 2
        self.qkv = Conv(dim, h, 1, act=False)
        self.proj = Conv(dim, dim, 1, act=False)
        self.pe = Conv(dim, dim, 3, 1, g=dim, act=False)

    def forward(self, x):
        B, C, H, W = x.shape
        N = H * W
        qkv = self.qkv(x)
        q, k, v = qkv.view(B, self.num_heads, self.key_dim*2 + self.head_dim, N).split([self.key_dim, self.key_dim, self.head_dim], dim=2)

        attn = (
            (q.transpose(-2, -1) @ k) * self.scale
        )
        attn = attn.softmax(dim=-1)
        x = (v @ attn.transpose(-2, -1)).view(B, C, H, W) + self.pe(v.reshape(B, C, H, W))
        x = self.proj(x)
        return x

class PSA(nn.Module):

    def __init__(self, c1, c2, e=0.5):
        super().__init__()
        assert(c1 == c2)
        self.c = int(c1 * e)
        self.cv1 = Conv(c1, 2 * self.c, 1, 1)
        self.cv2 = Conv(2 * self.c, c1, 1)
        
        self.attn = Attention(self.c, attn_ratio=0.5, num_heads=self.c // 64)
        self.ffn = nn.Sequential(
            Conv(self.c, self.c*2, 1),
            Conv(self.c*2, self.c, 1, act=False)
        )
        
    def forward(self, x):
        a, b = self.cv1(x).split((self.c, self.c), dim=1)
        b = b + self.attn(b)
        b = b + self.ffn(b)
        return self.cv2(torch.cat((a, b), 1))

class SCDown(nn.Module):
    def __init__(self, c1, c2, k, s):
        super().__init__()
        self.cv1 = Conv(c1, c2, 1, 1)
        self.cv2 = Conv(c2, c2, k=k, s=s, g=c2, act=False)

    def forward(self, x):
        return self.cv2(self.cv1(x))
        
        
class TopkRouting(nn.Module):
    """
    differentiable topk routing with scaling
    Args:
        qk_dim: int, feature dimension of query and key
        topk: int, the 'topk'
        qk_scale: int or None, temperature (multiply) of softmax activation
        with_param: bool, wether inorporate learnable params in routing unit
        diff_routing: bool, wether make routing differentiable
        soft_routing: bool, wether make output value multiplied by routing weights
    """
    def __init__(self, qk_dim, topk=4, qk_scale=None, param_routing=False, diff_routing=False):
        super().__init__()
        self.topk = topk
        self.qk_dim = qk_dim
        self.scale = qk_scale or qk_dim ** -0.5
        self.diff_routing = diff_routing
        # TODO: norm layer before/after linear?
        self.emb = nn.Linear(qk_dim, qk_dim) if param_routing else nn.Identity()
        # routing activation
        self.routing_act = nn.Softmax(dim=-1)
    
    def forward(self, query:Tensor, key:Tensor)->Tuple[Tensor]:
        """
        Args:
            q, k: (n, p^2, c) tensor
        Return:
            r_weight, topk_index: (n, p^2, topk) tensor
        """
        if not self.diff_routing:
            query, key = query.detach(), key.detach()
        query_hat, key_hat = self.emb(query), self.emb(key) # per-window pooling -> (n, p^2, c) 
        attn_logit = (query_hat*self.scale) @ key_hat.transpose(-2, -1) # (n, p^2, p^2)
        topk_attn_logit, topk_index = torch.topk(attn_logit, k=self.topk, dim=-1) # (n, p^2, k), (n, p^2, k)
        r_weight = self.routing_act(topk_attn_logit) # (n, p^2, k)
        
        return r_weight, topk_index
        

class KVGather(nn.Module):
    def __init__(self, mul_weight='none'):
        super().__init__()
        assert mul_weight in ['none', 'soft', 'hard']
        self.mul_weight = mul_weight

    def forward(self, r_idx:Tensor, r_weight:Tensor, kv:Tensor):
        """
        r_idx: (n, p^2, topk) tensor
        r_weight: (n, p^2, topk) tensor
        kv: (n, p^2, w^2, c_kq+c_v)

        Return:
            (n, p^2, topk, w^2, c_kq+c_v) tensor
        """
        # select kv according to routing index
        n, p2, w2, c_kv = kv.size()
        topk = r_idx.size(-1)
        # print(r_idx.size(), r_weight.size())
        # FIXME: gather consumes much memory (topk times redundancy), write cuda kernel? 
        topk_kv = torch.gather(kv.view(n, 1, p2, w2, c_kv).expand(-1, p2, -1, -1, -1), # (n, p^2, p^2, w^2, c_kv) without mem cpy
                                dim=2,
                                index=r_idx.view(n, p2, topk, 1, 1).expand(-1, -1, -1, w2, c_kv) # (n, p^2, k, w^2, c_kv)
                               )

        if self.mul_weight == 'soft':
            topk_kv = r_weight.view(n, p2, topk, 1, 1) * topk_kv # (n, p^2, k, w^2, c_kv)
        elif self.mul_weight == 'hard':
            raise NotImplementedError('differentiable hard routing TBA')
        # else: #'none'
        #     topk_kv = topk_kv # do nothing

        return topk_kv

class QKVLinear(nn.Module):
    def __init__(self, dim, qk_dim, bias=True):
        super().__init__()
        self.dim = dim
        self.qk_dim = qk_dim
        self.qkv = nn.Linear(dim, qk_dim + qk_dim + dim, bias=bias)
    
    def forward(self, x):
        q, kv = self.qkv(x).split([self.qk_dim, self.qk_dim+self.dim], dim=-1)
        return q, kv
        # q, k, v = self.qkv(x).split([self.qk_dim, self.qk_dim, self.dim], dim=-1)
        # return q, k, v

class BiLevelRoutingAttention(nn.Module):
    """
    n_win: number of windows in one side (so the actual number of windows is n_win*n_win)
    kv_per_win: for kv_downsample_mode='ada_xxxpool' only, number of key/values per window. Similar to n_win, the actual number is kv_per_win*kv_per_win.
    topk: topk for window filtering
    param_attention: 'qkvo'-linear for q,k,v and o, 'none': param free attention
    param_routing: extra linear for routing
    diff_routing: wether to set routing differentiable
    soft_routing: wether to multiply soft routing weights 
    """
    def __init__(self, dim, num_heads=8, n_win=7, qk_dim=None, qk_scale=None,
                 kv_per_win=4, kv_downsample_ratio=4, kv_downsample_kernel=None, kv_downsample_mode='identity',
                 topk=4, param_attention="qkvo", param_routing=False, diff_routing=False, soft_routing=False, side_dwconv=3,
                 auto_pad=True):
        super().__init__()
        # local attention setting
        self.dim = dim
        self.n_win = n_win  # Wh, Ww
        self.num_heads = num_heads
        self.qk_dim = qk_dim or dim
        assert self.qk_dim % num_heads == 0 and self.dim % num_heads==0, 'qk_dim and dim must be divisible by num_heads!'
        self.scale = qk_scale or self.qk_dim ** -0.5


        ################side_dwconv (i.e. LCE in ShuntedTransformer)###########
        self.lepe = nn.Conv2d(dim, dim, kernel_size=side_dwconv, stride=1, padding=side_dwconv//2, groups=dim) if side_dwconv > 0 else \
                    lambda x: torch.zeros_like(x)
        
        ################ global routing setting #################
        self.topk = topk
        self.param_routing = param_routing
        self.diff_routing = diff_routing
        self.soft_routing = soft_routing
        # router
        assert not (self.param_routing and not self.diff_routing) # cannot be with_param=True and diff_routing=False
        self.router = TopkRouting(qk_dim=self.qk_dim,
                                  qk_scale=self.scale,
                                  topk=self.topk,
                                  diff_routing=self.diff_routing,
                                  param_routing=self.param_routing)
        if self.soft_routing: # soft routing, always diffrentiable (if no detach)
            mul_weight = 'soft'
        elif self.diff_routing: # hard differentiable routing
            mul_weight = 'hard'
        else:  # hard non-differentiable routing
            mul_weight = 'none'
        self.kv_gather = KVGather(mul_weight=mul_weight)

        # qkv mapping (shared by both global routing and local attention)
        self.param_attention = param_attention
        if self.param_attention == 'qkvo':
            self.qkv = QKVLinear(self.dim, self.qk_dim)
            self.wo = nn.Linear(dim, dim)
        elif self.param_attention == 'qkv':
            self.qkv = QKVLinear(self.dim, self.qk_dim)
            self.wo = nn.Identity()
        else:
            raise ValueError(f'param_attention mode {self.param_attention} is not surpported!')
        
        self.kv_downsample_mode = kv_downsample_mode
        self.kv_per_win = kv_per_win
        self.kv_downsample_ratio = kv_downsample_ratio
        self.kv_downsample_kenel = kv_downsample_kernel
        if self.kv_downsample_mode == 'ada_avgpool':
            assert self.kv_per_win is not None
            self.kv_down = nn.AdaptiveAvgPool2d(self.kv_per_win)
        elif self.kv_downsample_mode == 'ada_maxpool':
            assert self.kv_per_win is not None
            self.kv_down = nn.AdaptiveMaxPool2d(self.kv_per_win)
        elif self.kv_downsample_mode == 'maxpool':
            assert self.kv_downsample_ratio is not None
            self.kv_down = nn.MaxPool2d(self.kv_downsample_ratio) if self.kv_downsample_ratio > 1 else nn.Identity()
        elif self.kv_downsample_mode == 'avgpool':
            assert self.kv_downsample_ratio is not None
            self.kv_down = nn.AvgPool2d(self.kv_downsample_ratio) if self.kv_downsample_ratio > 1 else nn.Identity()
        elif self.kv_downsample_mode == 'identity': # no kv downsampling
            self.kv_down = nn.Identity()
        elif self.kv_downsample_mode == 'fracpool':
            # assert self.kv_downsample_ratio is not None
            # assert self.kv_downsample_kenel is not None
            # TODO: fracpool
            # 1. kernel size should be input size dependent
            # 2. there is a random factor, need to avoid independent sampling for k and v 
            raise NotImplementedError('fracpool policy is not implemented yet!')
        elif kv_downsample_mode == 'conv':
            # TODO: need to consider the case where k != v so that need two downsample modules
            raise NotImplementedError('conv policy is not implemented yet!')
        else:
            raise ValueError(f'kv_down_sample_mode {self.kv_downsaple_mode} is not surpported!')

        # softmax for local attention
        self.attn_act = nn.Softmax(dim=-1)

        self.auto_pad=auto_pad

    def forward(self, x, ret_attn_mask=False):
    
        """
        x: NHWC tensor

        Return:
            NHWC tensor
        """
         # NOTE: use padding for semantic segmentation
        ###################################################
        print("x")
        print(x)
        #x = x.permute(0, 2, 3, 1)
        print("x")
        print(x)
        #x = tf.transpose(x, [0, 2, 3, 1]) # NCHW -> NHWC
        if self.auto_pad:
            N, H_in, W_in, C = x.size()

            pad_l = pad_t = 0
            pad_r = (self.n_win - W_in % self.n_win) % self.n_win
            pad_b = (self.n_win - H_in % self.n_win) % self.n_win
            x = F.pad(x, (0, 0, # dim=-1
                          pad_l, pad_r, # dim=-2
                          pad_t, pad_b)) # dim=-3
            _, H, W, _ = x.size() # padded size
        else:
            N, H, W, C = x.size()
            assert H%self.n_win == 0 and W%self.n_win == 0 #
        ###################################################


        # patchify, (n, p^2, w, w, c), keep 2d window as we need 2d pooling to reduce kv size
        x = rearrange(x, "n (j h) (i w) c -> n (j i) h w c", j=self.n_win, i=self.n_win)

        #################qkv projection###################
        # q: (n, p^2, w, w, c_qk)
        # kv: (n, p^2, w, w, c_qk+c_v)
        # NOTE: separte kv if there were memory leak issue caused by gather
        q, kv = self.qkv(x) 

        # pixel-wise qkv
        # q_pix: (n, p^2, w^2, c_qk)
        # kv_pix: (n, p^2, h_kv*w_kv, c_qk+c_v)
        q_pix = rearrange(q, 'n p2 h w c -> n p2 (h w) c')
        kv_pix = self.kv_down(rearrange(kv, 'n p2 h w c -> (n p2) c h w'))
        kv_pix = rearrange(kv_pix, '(n j i) c h w -> n (j i) (h w) c', j=self.n_win, i=self.n_win)

        q_win, k_win = q.mean([2, 3]), kv[..., 0:self.qk_dim].mean([2, 3]) # window-wise qk, (n, p^2, c_qk), (n, p^2, c_qk)

        ##################side_dwconv(lepe)##################
        # NOTE: call contiguous to avoid gradient warning when using ddp
        lepe = self.lepe(rearrange(kv[..., self.qk_dim:], 'n (j i) h w c -> n c (j h) (i w)', j=self.n_win, i=self.n_win).contiguous())
        lepe = rearrange(lepe, 'n c (j h) (i w) -> n (j h) (i w) c', j=self.n_win, i=self.n_win)

        ############ gather q dependent k/v #################

        r_weight, r_idx = self.router(q_win, k_win) # both are (n, p^2, topk) tensors

        kv_pix_sel = self.kv_gather(r_idx=r_idx, r_weight=r_weight, kv=kv_pix) #(n, p^2, topk, h_kv*w_kv, c_qk+c_v)
        k_pix_sel, v_pix_sel = kv_pix_sel.split([self.qk_dim, self.dim], dim=-1)
        # kv_pix_sel: (n, p^2, topk, h_kv*w_kv, c_qk)
        # v_pix_sel: (n, p^2, topk, h_kv*w_kv, c_v)
        
        ######### do attention as normal ####################
        k_pix_sel = rearrange(k_pix_sel, 'n p2 k w2 (m c) -> (n p2) m c (k w2)', m=self.num_heads) # flatten to BMLC, (n*p^2, m, topk*h_kv*w_kv, c_kq//m) transpose here?
        v_pix_sel = rearrange(v_pix_sel, 'n p2 k w2 (m c) -> (n p2) m (k w2) c', m=self.num_heads) # flatten to BMLC, (n*p^2, m, topk*h_kv*w_kv, c_v//m)
        q_pix = rearrange(q_pix, 'n p2 w2 (m c) -> (n p2) m w2 c', m=self.num_heads) # to BMLC tensor (n*p^2, m, w^2, c_qk//m)

        # param-free multihead attention
        attn_weight = (q_pix * self.scale) @ k_pix_sel # (n*p^2, m, w^2, c) @ (n*p^2, m, c, topk*h_kv*w_kv) -> (n*p^2, m, w^2, topk*h_kv*w_kv)
        attn_weight = self.attn_act(attn_weight)
        out = attn_weight @ v_pix_sel # (n*p^2, m, w^2, topk*h_kv*w_kv) @ (n*p^2, m, topk*h_kv*w_kv, c) -> (n*p^2, m, w^2, c)
        out = rearrange(out, '(n j i) m (h w) c -> n (j h) (i w) (m c)', j=self.n_win, i=self.n_win,
                        h=H//self.n_win, w=W//self.n_win)

        out = out + lepe
        # output linear
        out = self.wo(out)

        # NOTE: use padding for semantic segmentation
        # crop padded region
        if self.auto_pad and (pad_r > 0 or pad_b > 0):
            out = out[:, :H_in, :W_in, :].contiguous()

        if ret_attn_mask:
            return out, r_weight, r_idx, attn_weight
        else:
            return out
            

class EMA(nn.Module):
    def __init__(self, channels, c2=None, factor=32):
        super(EMA, self).__init__()
        self.groups = factor
        assert channels // self.groups > 0
        self.softmax = nn.Softmax(-1)
        self.agp = nn.AdaptiveAvgPool2d((1, 1))
        self.pool_h = nn.AdaptiveAvgPool2d((None, 1))
        self.pool_w = nn.AdaptiveAvgPool2d((1, None))
        self.gn = nn.GroupNorm(channels // self.groups, channels // self.groups)
        self.conv1x1 = nn.Conv2d(channels // self.groups, channels // self.groups, kernel_size=1, stride=1, padding=0)
        self.conv3x3 = nn.Conv2d(channels // self.groups, channels // self.groups, kernel_size=3, stride=1, padding=1)

    def forward(self, x):
        b, c, h, w = x.size()
        group_x = x.reshape(b * self.groups, -1, h, w)  # b*g,c//g,h,w
        x_h = self.pool_h(group_x)
        x_w = self.pool_w(group_x).permute(0, 1, 3, 2)
        hw = self.conv1x1(torch.cat([x_h, x_w], dim=2))
        x_h, x_w = torch.split(hw, [h, w], dim=2)
        x1 = self.gn(group_x * x_h.sigmoid() * x_w.permute(0, 1, 3, 2).sigmoid())
        x2 = self.conv3x3(group_x)
        x11 = self.softmax(self.agp(x1).reshape(b * self.groups, -1, 1).permute(0, 2, 1))
        x12 = x2.reshape(b * self.groups, c // self.groups, -1)  # b*g, c//g, hw
        x21 = self.softmax(self.agp(x2).reshape(b * self.groups, -1, 1).permute(0, 2, 1))
        x22 = x1.reshape(b * self.groups, c // self.groups, -1)  # b*g, c//g, hw
        weights = (torch.matmul(x11, x12) + torch.matmul(x21, x22)).reshape(b * self.groups, 1, h, w)
        return (group_x * weights.sigmoid()).reshape(b, c, h, w)

            
