# Supplementary material for: DMSA-Net: a deformable multiscale adaptive classroom behavior recognition network
Source: PeerJ Comput Sci. 2025 Apr 30;11:e2876. doi: 10.7717/peerj-cs.2876 (PMC12192764; doi:10.7717/peerj-cs.2876)
Supplement: Supplemental Information 1 [file peerj-cs-11-2876-s001.zip › ultralytics/nn/modules/conv.py]

# Ultralytics YOLO 🚀, AGPL-3.0 license
"""Convolution modules."""

import math

import numpy as np
import torch
import torch.nn as nn

import einops
from timm.models.layers import trunc_normal_
import torch.nn.functional as F

__all__ = (
    "Conv",
    "Conv2",
    "LightConv",
    "DWConv",
    "DWConvTranspose2d",
    "ConvTranspose",
    "Focus",
    "GhostConv",
    "ChannelAttention",
    "SpatialAttention",
    "CBAM",
    "Concat",
    "DAttention",
    "RepConv",
)


def autopad(k, p=None, d=1):  # kernel, padding, dilation
    """Pad to 'same' shape outputs."""
    if d > 1:
        k = d * (k - 1) + 1 if isinstance(k, int) else [d * (x - 1) + 1 for x in k]  # actual kernel-size
    if p is None:
        p = k // 2 if isinstance(k, int) else [x // 2 for x in k]  # auto-pad
    return p


class Conv(nn.Module):
    """Standard convolution with args(ch_in, ch_out, kernel, stride, padding, groups, dilation, activation)."""

    default_act = nn.SiLU()  # default activation

    def __init__(self, c1, c2, k=1, s=1, p=None, g=1, d=1, act=True):
        """Initialize Conv layer with given arguments including activation."""
        super().__init__()
        self.conv = nn.Conv2d(c1, c2, k, s, autopad(k, p, d), groups=g, dilation=d, bias=False)
        self.bn = nn.BatchNorm2d(c2)
        self.act = self.default_act if act is True else act if isinstance(act, nn.Module) else nn.Identity()

    def forward(self, x):
        """Apply convolution, batch normalization and activation to input tensor."""
        return self.act(self.bn(self.conv(x)))

    def forward_fuse(self, x):
        """Perform transposed convolution of 2D data."""
        return self.act(self.conv(x))


class Conv2(Conv):
    """Simplified RepConv module with Conv fusing."""

    def __init__(self, c1, c2, k=3, s=1, p=None, g=1, d=1, act=True):
        """Initialize Conv layer with given arguments including activation."""
        super().__init__(c1, c2, k, s, p, g=g, d=d, act=act)
        self.cv2 = nn.Conv2d(c1, c2, 1, s, autopad(1, p, d), groups=g, dilation=d, bias=False)  # add 1x1 conv

    def forward(self, x):
        """Apply convolution, batch normalization and activation to input tensor."""
        return self.act(self.bn(self.conv(x) + self.cv2(x)))

    def forward_fuse(self, x):
        """Apply fused convolution, batch normalization and activation to input tensor."""
        return self.act(self.bn(self.conv(x)))

    def fuse_convs(self):
        """Fuse parallel convolutions."""
        w = torch.zeros_like(self.conv.weight.data)
        i = [x // 2 for x in w.shape[2:]]
        w[:, :, i[0] : i[0] + 1, i[1] : i[1] + 1] = self.cv2.weight.data.clone()
        self.conv.weight.data += w
        self.__delattr__("cv2")
        self.forward = self.forward_fuse


class LightConv(nn.Module):
    """
    Light convolution with args(ch_in, ch_out, kernel).

    https://github.com/PaddlePaddle/PaddleDetection/blob/develop/ppdet/modeling/backbones/hgnet_v2.py
    """

    def __init__(self, c1, c2, k=1, act=nn.ReLU()):
        """Initialize Conv layer with given arguments including activation."""
        super().__init__()
        self.conv1 = Conv(c1, c2, 1, act=False)
        self.conv2 = DWConv(c2, c2, k, act=act)

    def forward(self, x):
        """Apply 2 convolutions to input tensor."""
        return self.conv2(self.conv1(x))


class DWConv(Conv):
    """Depth-wise convolution."""

    def __init__(self, c1, c2, k=1, s=1, d=1, act=True):  # ch_in, ch_out, kernel, stride, dilation, activation
        """Initialize Depth-wise convolution with given parameters."""
        super().__init__(c1, c2, k, s, g=math.gcd(c1, c2), d=d, act=act)


class DWConvTranspose2d(nn.ConvTranspose2d):
    """Depth-wise transpose convolution."""

    def __init__(self, c1, c2, k=1, s=1, p1=0, p2=0):  # ch_in, ch_out, kernel, stride, padding, padding_out
        """Initialize DWConvTranspose2d class with given parameters."""
        super().__init__(c1, c2, k, s, p1, p2, groups=math.gcd(c1, c2))


class ConvTranspose(nn.Module):
    """Convolution transpose 2d layer."""

    default_act = nn.SiLU()  # default activation

    def __init__(self, c1, c2, k=2, s=2, p=0, bn=True, act=True):
        """Initialize ConvTranspose2d layer with batch normalization and activation function."""
        super().__init__()
        self.conv_transpose = nn.ConvTranspose2d(c1, c2, k, s, p, bias=not bn)
        self.bn = nn.BatchNorm2d(c2) if bn else nn.Identity()
        self.act = self.default_act if act is True else act if isinstance(act, nn.Module) else nn.Identity()

    def forward(self, x):
        """Applies transposed convolutions, batch normalization and activation to input."""
        return self.act(self.bn(self.conv_transpose(x)))

    def forward_fuse(self, x):
        """Applies activation and convolution transpose operation to input."""
        return self.act(self.conv_transpose(x))


class Focus(nn.Module):
    """Focus wh information into c-space."""

    def __init__(self, c1, c2, k=1, s=1, p=None, g=1, act=True):
        """Initializes Focus object with user defined channel, convolution, padding, group and activation values."""
        super().__init__()
        self.conv = Conv(c1 * 4, c2, k, s, p, g, act=act)
        # self.contract = Contract(gain=2)

    def forward(self, x):
        """
        Applies convolution to concatenated tensor and returns the output.

        Input shape is (b,c,w,h) and output shape is (b,4c,w/2,h/2).
        """
        return self.conv(torch.cat((x[..., ::2, ::2], x[..., 1::2, ::2], x[..., ::2, 1::2], x[..., 1::2, 1::2]), 1))
        # return self.conv(self.contract(x))


class GhostConv(nn.Module):
    """Ghost Convolution https://github.com/huawei-noah/ghostnet."""

    def __init__(self, c1, c2, k=1, s=1, g=1, act=True):
        """Initializes the GhostConv object with input channels, output channels, kernel size, stride, groups and
        activation.
        """
        super().__init__()
        c_ = c2 // 2  # hidden channels
        self.cv1 = Conv(c1, c_, k, s, None, g, act=act)
        self.cv2 = Conv(c_, c_, 5, 1, None, c_, act=act)

    def forward(self, x):
        """Forward propagation through a Ghost Bottleneck layer with skip connection."""
        y = self.cv1(x)
        return torch.cat((y, self.cv2(y)), 1)


class RepConv(nn.Module):
    """
    RepConv is a basic rep-style block, including training and deploy status.

    This module is used in RT-DETR.
    Based on https://github.com/DingXiaoH/RepVGG/blob/main/repvgg.py
    """

    default_act = nn.SiLU()  # default activation

    def __init__(self, c1, c2, k=3, s=1, p=1, g=1, d=1, act=True, bn=False, deploy=False):
        """Initializes Light Convolution layer with inputs, outputs & optional activation function."""
        super().__init__()
        assert k == 3 and p == 1
        self.g = g
        self.c1 = c1
        self.c2 = c2
        self.act = self.default_act if act is True else act if isinstance(act, nn.Module) else nn.Identity()

        self.bn = nn.BatchNorm2d(num_features=c1) if bn and c2 == c1 and s == 1 else None
        self.conv1 = Conv(c1, c2, k, s, p=p, g=g, act=False)
        self.conv2 = Conv(c1, c2, 1, s, p=(p - k // 2), g=g, act=False)

    def forward_fuse(self, x):
        """Forward process."""
        return self.act(self.conv(x))

    def forward(self, x):
        """Forward process."""
        id_out = 0 if self.bn is None else self.bn(x)
        return self.act(self.conv1(x) + self.conv2(x) + id_out)

    def get_equivalent_kernel_bias(self):
        """Returns equivalent kernel and bias by adding 3x3 kernel, 1x1 kernel and identity kernel with their biases."""
        kernel3x3, bias3x3 = self._fuse_bn_tensor(self.conv1)
        kernel1x1, bias1x1 = self._fuse_bn_tensor(self.conv2)
        kernelid, biasid = self._fuse_bn_tensor(self.bn)
        return kernel3x3 + self._pad_1x1_to_3x3_tensor(kernel1x1) + kernelid, bias3x3 + bias1x1 + biasid

    def _pad_1x1_to_3x3_tensor(self, kernel1x1):
        """Pads a 1x1 tensor to a 3x3 tensor."""
        if kernel1x1 is None:
            return 0
        else:
            return torch.nn.functional.pad(kernel1x1, [1, 1, 1, 1])

    def _fuse_bn_tensor(self, branch):
        """Generates appropriate kernels and biases for convolution by fusing branches of the neural network."""
        if branch is None:
            return 0, 0
        if isinstance(branch, Conv):
            kernel = branch.conv.weight
            running_mean = branch.bn.running_mean
            running_var = branch.bn.running_var
            gamma = branch.bn.weight
            beta = branch.bn.bias
            eps = branch.bn.eps
        elif isinstance(branch, nn.BatchNorm2d):
            if not hasattr(self, "id_tensor"):
                input_dim = self.c1 // self.g
                kernel_value = np.zeros((self.c1, input_dim, 3, 3), dtype=np.float32)
                for i in range(self.c1):
                    kernel_value[i, i % input_dim, 1, 1] = 1
                self.id_tensor = torch.from_numpy(kernel_value).to(branch.weight.device)
            kernel = self.id_tensor
            running_mean = branch.running_mean
            running_var = branch.running_var
            gamma = branch.weight
            beta = branch.bias
            eps = branch.eps
        std = (running_var + eps).sqrt()
        t = (gamma / std).reshape(-1, 1, 1, 1)
        return kernel * t, beta - running_mean * gamma / std

    def fuse_convs(self):
        """Combines two convolution layers into a single layer and removes unused attributes from the class."""
        if hasattr(self, "conv"):
            return
        kernel, bias = self.get_equivalent_kernel_bias()
        self.conv = nn.Conv2d(
            in_channels=self.conv1.conv.in_channels,
            out_channels=self.conv1.conv.out_channels,
            kernel_size=self.conv1.conv.kernel_size,
            stride=self.conv1.conv.stride,
            padding=self.conv1.conv.padding,
            dilation=self.conv1.conv.dilation,
            groups=self.conv1.conv.groups,
            bias=True,
        ).requires_grad_(False)
        self.conv.weight.data = kernel
        self.conv.bias.data = bias
        for para in self.parameters():
            para.detach_()
        self.__delattr__("conv1")
        self.__delattr__("conv2")
        if hasattr(self, "nm"):
            self.__delattr__("nm")
        if hasattr(self, "bn"):
            self.__delattr__("bn")
        if hasattr(self, "id_tensor"):
            self.__delattr__("id_tensor")


class ChannelAttention(nn.Module):
    """Channel-attention module https://github.com/open-mmlab/mmdetection/tree/v3.0.0rc1/configs/rtmdet."""

    def __init__(self, channels: int) -> None:
        """Initializes the class and sets the basic configurations and instance variables required."""
        super().__init__()
        self.pool = nn.AdaptiveAvgPool2d(1)
        self.fc = nn.Conv2d(channels, channels, 1, 1, 0, bias=True)
        self.act = nn.Sigmoid()

    def forward(self, x: torch.Tensor) -> torch.Tensor:
        """Applies forward pass using activation on convolutions of the input, optionally using batch normalization."""
        return x * self.act(self.fc(self.pool(x)))


class SpatialAttention(nn.Module):
    """Spatial-attention module."""

    def __init__(self, kernel_size=7):
        """Initialize Spatial-attention module with kernel size argument."""
        super().__init__()
        assert kernel_size in (3, 7), "kernel size must be 3 or 7"
        padding = 3 if kernel_size == 7 else 1
        self.cv1 = nn.Conv2d(2, 1, kernel_size, padding=padding, bias=False)
        self.act = nn.Sigmoid()

    def forward(self, x):
        """Apply channel and spatial attention on input for feature recalibration."""
        return x * self.act(self.cv1(torch.cat([torch.mean(x, 1, keepdim=True), torch.max(x, 1, keepdim=True)[0]], 1)))


class CBAM(nn.Module):
    """Convolutional Block Attention Module."""

    def __init__(self, c1, kernel_size=7):
        """Initialize CBAM with given input channel (c1) and kernel size."""
        super().__init__()
        self.channel_attention = ChannelAttention(c1)
        self.spatial_attention = SpatialAttention(kernel_size)

    def forward(self, x):
        """Applies the forward pass through C1 module."""
        return self.spatial_attention(self.channel_attention(x))


class Concat(nn.Module):
    """Concatenate a list of tensors along dimension."""

    def __init__(self, dimension=1):
        """Concatenates a list of tensors along a specified dimension."""
        super().__init__()
        self.d = dimension

    def forward(self, x):
        """Forward pass for the YOLOv8 mask Proto module."""
        return torch.cat(x, self.d)

 #########            添加DAttention        #####################
class LayerNormProxy(nn.Module):
    def __init__(self, dim):
        super().__init__()
        self.norm = nn.LayerNorm(dim)
 
    def forward(self, x):
        x = einops.rearrange(x, 'b c h w -> b h w c')
        x = self.norm(x)
        return einops.rearrange(x, 'b h w c -> b c h w')
        
class DAttention(nn.Module):
 
    def __init__(
            self, q_size=(224, 224), kv_size=(224, 224), n_heads=8, n_head_channels=32, n_groups=1,
            attn_drop=0.0, proj_drop=0.0, stride=1,
            offset_range_factor=-1, use_pe=True, dwc_pe=True,
            no_off=False, fixed_pe=False, ksize=9, log_cpb=False
    ):
 
        super().__init__()
        n_head_channels = int(q_size / 8)
        q_size = (q_size, q_size)
 
        self.dwc_pe = dwc_pe
        self.n_head_channels = n_head_channels
        self.scale = self.n_head_channels ** -0.5
        self.n_heads = n_heads
        self.q_h, self.q_w = q_size
        # self.kv_h, self.kv_w = kv_size
        self.kv_h, self.kv_w = self.q_h // stride, self.q_w // stride
        self.nc = n_head_channels * n_heads
        self.n_groups = n_groups
        self.n_group_channels = self.nc // self.n_groups
        self.n_group_heads = self.n_heads // self.n_groups
        self.use_pe = use_pe
        self.fixed_pe = fixed_pe
        self.no_off = no_off
        self.offset_range_factor = offset_range_factor
        self.ksize = ksize
        self.log_cpb = log_cpb
        self.stride = stride
        kk = self.ksize
        pad_size = kk // 2 if kk != stride else 0
 
        self.conv_offset = nn.Sequential(
            nn.Conv2d(self.n_group_channels, self.n_group_channels, kk, stride, pad_size, groups=self.n_group_channels),
            LayerNormProxy(self.n_group_channels),
            nn.GELU(),
            nn.Conv2d(self.n_group_channels, 2, 1, 1, 0, bias=False)
        )
 
        if self.no_off:
            for m in self.conv_offset.parameters():
                m.requires_grad_(False)
 
        self.proj_q = nn.Conv2d(
            self.nc, self.nc,
            kernel_size=1, stride=1, padding=0
        )
 
        self.proj_k = nn.Conv2d(
            self.nc, self.nc,
            kernel_size=1, stride=1, padding=0)
 
        self.proj_v = nn.Conv2d(
            self.nc, self.nc,
            kernel_size=1, stride=1, padding=0
        )
        self.proj_out = nn.Conv2d(
            self.nc, self.nc,
            kernel_size=1, stride=1, padding=0
        )
 
        self.proj_drop = nn.Dropout(proj_drop, inplace=True)
        self.attn_drop = nn.Dropout(attn_drop, inplace=True)
 
        if self.use_pe and not self.no_off:
            if self.dwc_pe:
                self.rpe_table = nn.Conv2d(
                    self.nc, self.nc, kernel_size=3, stride=1, padding=1, groups=self.nc)
            elif self.fixed_pe:
                self.rpe_table = nn.Parameter(
                    torch.zeros(self.n_heads, self.q_h * self.q_w, self.kv_h * self.kv_w)
                )
                trunc_normal_(self.rpe_table, std=0.01)
            elif self.log_cpb:
                # Borrowed from Swin-V2
                self.rpe_table = nn.Sequential(
                    nn.Linear(2, 32, bias=True),
                    nn.ReLU(inplace=True),
                    nn.Linear(32, self.n_group_heads, bias=False)
                )
            else:
                self.rpe_table = nn.Parameter(
                    torch.zeros(self.n_heads, self.q_h * 2 - 1, self.q_w * 2 - 1)
                )
                trunc_normal_(self.rpe_table, std=0.01)
        else:
            self.rpe_table = None
 
    @torch.no_grad()
    def _get_ref_points(self, H_key, W_key, B, dtype, device):
 
        ref_y, ref_x = torch.meshgrid(
            torch.linspace(0.5, H_key - 0.5, H_key, dtype=dtype, device=device),
            torch.linspace(0.5, W_key - 0.5, W_key, dtype=dtype, device=device),
            indexing='ij'
        )
        ref = torch.stack((ref_y, ref_x), -1)
        ref[..., 1].div_(W_key - 1.0).mul_(2.0).sub_(1.0)
        ref[..., 0].div_(H_key - 1.0).mul_(2.0).sub_(1.0)
        ref = ref[None, ...].expand(B * self.n_groups, -1, -1, -1)  # B * g H W 2
 
        return ref
 
    @torch.no_grad()
    def _get_q_grid(self, H, W, B, dtype, device):
 
        ref_y, ref_x = torch.meshgrid(
            torch.arange(0, H, dtype=dtype, device=device),
            torch.arange(0, W, dtype=dtype, device=device),
            indexing='ij'
        )
        ref = torch.stack((ref_y, ref_x), -1)
        ref[..., 1].div_(W - 1.0).mul_(2.0).sub_(1.0)
        ref[..., 0].div_(H - 1.0).mul_(2.0).sub_(1.0)
        ref = ref[None, ...].expand(B * self.n_groups, -1, -1, -1)  # B * g H W 2
 
        return ref
 
    def forward(self, x):
        x = x
        B, C, H, W = x.size()
        dtype, device = x.dtype, x.device
 
        q = self.proj_q(x)
        q_off = einops.rearrange(q, 'b (g c) h w -> (b g) c h w', g=self.n_groups, c=self.n_group_channels)
        offset = self.conv_offset(q_off).contiguous()  # B * g 2 Hg Wg
        Hk, Wk = offset.size(2), offset.size(3)
        n_sample = Hk * Wk
 
        if self.offset_range_factor >= 0 and not self.no_off:
            offset_range = torch.tensor([1.0 / (Hk - 1.0), 1.0 / (Wk - 1.0)], device=device).reshape(1, 2, 1, 1)
            offset = offset.tanh().mul(offset_range).mul(self.offset_range_factor)
 
        offset = einops.rearrange(offset, 'b p h w -> b h w p')
        reference = self._get_ref_points(Hk, Wk, B, dtype, device)
 
        if self.no_off:
            offset = offset.fill_(0.0)
 
        if self.offset_range_factor >= 0:
            pos = offset + reference
        else:
            pos = (offset + reference).clamp(-1., +1.)
 
        if self.no_off:
            x_sampled = F.avg_pool2d(x, kernel_size=self.stride, stride=self.stride)
            assert x_sampled.size(2) == Hk and x_sampled.size(3) == Wk, f"Size is {x_sampled.size()}"
        else:
            x_sampled = F.grid_sample(
                input=x.reshape(B * self.n_groups, self.n_group_channels, H, W),
                grid=pos[..., (1, 0)],  # y, x -> x, y
                mode='bilinear', align_corners=True)  # B * g, Cg, Hg, Wg
 
        x_sampled = x_sampled.reshape(B, C, 1, n_sample)
        # self.proj_k.weight = torch.nn.Parameter(self.proj_k.weight.float())
        # self.proj_k.bias = torch.nn.Parameter(self.proj_k.bias.float())
        # self.proj_v.weight = torch.nn.Parameter(self.proj_v.weight.float())
        # self.proj_v.bias = torch.nn.Parameter(self.proj_v.bias.float())
        # 检查权重的数据类型
        q = q.reshape(B * self.n_heads, self.n_head_channels, H * W)
 
        k = self.proj_k(x_sampled).reshape(B * self.n_heads, self.n_head_channels, n_sample)
        v = self.proj_v(x_sampled).reshape(B * self.n_heads, self.n_head_channels, n_sample)
 
        attn = torch.einsum('b c m, b c n -> b m n', q, k)  # B * h, HW, Ns
        attn = attn.mul(self.scale)
 
        if self.use_pe and (not self.no_off):
 
            if self.dwc_pe:
                residual_lepe = self.rpe_table(q.reshape(B, C, H, W)).reshape(B * self.n_heads, self.n_head_channels,
                                                                              H * W)
            elif self.fixed_pe:
                rpe_table = self.rpe_table
                attn_bias = rpe_table[None, ...].expand(B, -1, -1, -1)
                attn = attn + attn_bias.reshape(B * self.n_heads, H * W, n_sample)
            elif self.log_cpb:
                q_grid = self._get_q_grid(H, W, B, dtype, device)
                displacement = (
                        q_grid.reshape(B * self.n_groups, H * W, 2).unsqueeze(2) - pos.reshape(B * self.n_groups,
                                                                                               n_sample,
                                                                                               2).unsqueeze(1)).mul(
                    4.0)  # d_y, d_x [-8, +8]
                displacement = torch.sign(displacement) * torch.log2(torch.abs(displacement) + 1.0) / np.log2(8.0)
                attn_bias = self.rpe_table(displacement)  # B * g, H * W, n_sample, h_g
                attn = attn + einops.rearrange(attn_bias, 'b m n h -> (b h) m n', h=self.n_group_heads)
            else:
                rpe_table = self.rpe_table
                rpe_bias = rpe_table[None, ...].expand(B, -1, -1, -1)
                q_grid = self._get_q_grid(H, W, B, dtype, device)
                displacement = (
                        q_grid.reshape(B * self.n_groups, H * W, 2).unsqueeze(2) - pos.reshape(B * self.n_groups,
                                                                                               n_sample,
                                                                                               2).unsqueeze(1)).mul(
                    0.5)
                attn_bias = F.grid_sample(
                    input=einops.rearrange(rpe_bias, 'b (g c) h w -> (b g) c h w', c=self.n_group_heads,
                                           g=self.n_groups),
                    grid=displacement[..., (1, 0)],
                    mode='bilinear', align_corners=True)  # B * g, h_g, HW, Ns
 
                attn_bias = attn_bias.reshape(B * self.n_heads, H * W, n_sample)
                attn = attn + attn_bias
 
        attn = F.softmax(attn, dim=2)
        attn = self.attn_drop(attn)
 
        out = torch.einsum('b m n, b c n -> b c m', attn, v)
 
        if self.use_pe and self.dwc_pe:
            out = out + residual_lepe
        out = out.reshape(B, C, H, W)
 
        y = self.proj_drop(self.proj_out(out))
        h, w = pos.reshape(B, self.n_groups, Hk, Wk, 2), reference.reshape(B, self.n_groups, Hk, Wk, 2)
 
        return y
